# Supplementary material for: Identification of conserved genes triggering puberty in European sea bass males (Dicentrarchus labrax) by microarray expression profiling
Source: BMC Genomics. 2017 Jun 5;18:441. doi: 10.1186/s12864-017-3823-2 (PMC5460432; doi:10.1186/s12864-017-3823-2)
Supplement: Supplementary file 2 — A table containing all the DEGs found in the microarray during the onset of European sea bass puberty. The searchable excel file contains the probe ID and primary accession numbers assigned in the custom European sea bass microarray to all differentially expressed genes. The p-value and adjusted p-value are also included, as well as the fold change and the regulation (stage I versus stage II) obtained after comparison of sea bass testes during the onset of puberty. The annotation information is given in the gene description column that reported the presence of 153 non-annotated sequences from a total of 315 differentially expressed genes, and in the gene description column containing a brief explanation of each gene function. Finally, a column with the assigned GO-terms is also included (excel format, .xls). (XLS 144 kb) [file 12864_2017_3823_MOESM2_ESM.xls]

## Sheet: Additional file 2
Probe ID	PrimaryAccession	FC (StgII/StgI)	Adjusted P-value	P-value	Regulation	Gene symbol	Gene description (name)	Gene function	Go Avadis
CUST_5514_PI416070213,CUST_5513_PI416070213,CUST_5512_PI416070213|1205	SeabassC-CL3608Contig1	2.09022	0.000298	1.59e-06	up	ccnd2	cyclin D2	Regulates cell-cycle during G(1)/S transition.	GO:0051301|GO0045737|0001934|0019901
CUST_3799_PI416070213,CUST_3801_PI416070213,CUST_3800_PI416070213|2781	SeabassC-CL2340Contig1	3.96615	6.38e-05	6.38e-05	down	mgp	matrix Gla protein	Inhibitor of bone formation.	GO:0051216|GO:0030502|GO:0030154|GO:0031012|GO:0005509|GO:0048306|GO:0007275|GO:0006461|GO:0001503|GO:0001502
CUST_13101_PI416070213,CUST_13099_PI416070213,CUST_13100_PI416070213|945	cDN26P0003C19.F.ab1	2.13155	0.00387915	0.000686	up	hck	novel protein tyrosine kinase	Plays an important role in the regulation of innate immune response.	GO:0016301|GO:0006468|GO:0008283|GO:0016477|GO:0030154|GO:0007049|GO:0004713
CUST_7907_PI416070213,CUST_7908_PI416070213,CUST_7906_PI416070213|5093	SeabassC-CL807Contig1	2.1277	0.00137972	0.000116	down	tspan3	tetraspanin-3 (transmembrane 4 superfamily member 3)	Mediates signal transduction events that play a role in the regulation of cell development, activation, growth and motility.	GO:0030154
CUST_2193_PI416070213,CUST_2191_PI416070213,CUST_2192_PI416070213|5517	SeabassC-CL1445Contig1	2.46774	0.000444	1.03e-05	up	ythdc2	YTH domain-containing protein 2	RNA binding domain. Plays a role in the efficiency of mRNA splicing, processing and stability.	GO:0006397|GO:0008380
CUST_15370_PI416070213,CUST_4172_PI416070213,CUST_15372_PI416070213,CUST_15371_PI416070213,CUST_4171_PI416070213,CUST_4173_PI416070213|376	SeabassC-CL2600Contig1///cDN28P0005M06.F.ab1	4.15939	0.000165275	1.41515e-07	down	anxa2	annexin A2	Member of the annexin family. Plays a role in the regulation of cellular growth and in signal transduction pathways.	GO:0008092|GO:0030299|GO:0004859|GO:0005509|GO:0005515|GO:0001525|GO:0030199|GO:0001501
CUST_1874_PI416070213,CUST_5220_PI416070213,CUST_5218_PI416070213,CUST_1875_PI416070213,CUST_1873_PI416070213,CUST_5219_PI416070213|5431	SeabassC-CL1281Contig1///SeabassC-CL3397Contig1	2.1581	0.000348	4.33e-06	up	atp6v0e1	V-type H+ ATPase subunit E	Enzyme transporter that acidifies intracellular compartments in eukaryotic cells. Implicated in the regulation of sperm motility and maturation.	GO:0060041|GO:0003824|GO:0016469|GO:0006811|GO:0005515
CUST_14798_PI416070213,CUST_14799_PI416070213,CUST_14797_PI416070213|4473	cDN28P0002C21.F.ab1	2.33796	0.00214252	0.000252	down	stat3	signal transducer and activator of transcription	Mediates the expression of a variety of genes in response to cell stimuli, and thus plays a key role in many cellular processes such as cell growth and apoptosis.	GO:0003677|GO:0004871|GO:0005515|GO:0007165|GO:0006917|GO:0006355
CUST_18826_PI416070213,CUST_18827_PI416070213,CUST_18828_PI416070213|2928	cDN32P0003A19.F.ab1	2.55761	0.000798898	3.94306e-05	up	mcm3	minichromosome maintenance complex component 3	Involved in the initiation of eukaryotic genome replication.	GO:0060041|GO:0006260|GO:0000166|GO:0006606|GO:0003677
CUST_11940_PI416070213,CUST_11939_PI416070213,CUST_11938_PI416070213|1598	cDN25P0002I03.F.ab1	2.55074	0.000941	5.61e-05	up	eed	embryonic ectoderm development protein	Mediates repression of gene activity through histone deacetylation, and may act as a specific regulator of integrin function.	GO:0005634|GO:0016568|GO:0006355
CUST_5255_PI416070213,CUST_5256_PI416070213,CUST_5254_PI416070213|3303	SeabassC-CL3425Contig1	2.64353	0.000539	1.72e-05	up	nme3	non-metastatic cells 3 protein	Major role in the synthesis of nucleoside triphosphates other than ATP. Probably has a role in normal hematopoiesis by inhibition of granulocyte differentiation and induction of apoptosis.	GO:0006241|GO:0006228|GO:0005524|GO:0004550
CUST_4196_PI416070213,CUST_4197_PI416070213,CUST_4195_PI416070213|2612	SeabassC-CL2620Contig1	2.06087	0.00220116	0.000266	up	lbr	Lbr protein (lamin b receptor)	Localized in the nuclear envelope inner membrane and anchors the lamina and the heterochromatin to the membrane. It may mediate interaction between chromatin and lamin B.	GO:0006695|GO:0003676|GO:0003677
CUST_1790_PI416070213,CUST_1792_PI416070213,CUST_1794_PI416070213,CUST_1791_PI416070213,CUST_1793_PI416070213,CUST_1789_PI416070213|1006	SeabassC-CL124Contig1///SeabassC-CL124Contig2	2.33847	0.000337	2.92e-06	up	chrac1	chromatin accessibility complex 1	Histone-fold protein that interacts with other histone-fold proteins to bind DNA in a sequence-independent manner. Combines within larger enzymatic complexes for DNA transcription, replication, and packaging.	GO:0043565|GO:0005515|GO:0003677
CUST_4093_PI416070213,CUST_4094_PI416070213,CUST_4095_PI416070213|4279	SeabassC-CL252Contig1	2.0147	0.000425	8.61e-06	up	rpp38	RNase P38	Component of ribonuclease P, a protein complex that generates mature tRNA molecules by cleaving their 5-ends. RPP38 may associate transiently with RNase P RNA as a factor involved in the transport of H1 RNA to the putative site of its assembly in the cell, the nucleolus.	GO:0008033|GO:0004526
CUST_4495_PI416070213,CUST_4497_PI416070213,CUST_4496_PI416070213|4965	SeabassC-CL283Contig1	2.29457	0.000598	2.2e-05	up	dtymk	deoxythymidylate kinase (thymidylate kinase)	Involved in the dTTP synthesis pathway for DNA synthesis. Invoved in cell progression and cell-growth stages.	GO:0006235|GO:0006233|GO:0004798|GO:0007049|GO:0008283|GO:0000166|GO:0016301
CUST_5775_PI415922062|6182	cDN35P0005J14.F.ab1	2.46979	0.000516	1.45e-05	up		unknown1
CUST_19822_PI416070213,CUST_8303_PI416070213,CUST_19824_PI416070213,CUST_8302_PI416070213,CUST_8304_PI416070213,CUST_14537_PI416070213,CUST_14538_PI416070213,CUST_19823_PI416070213,CUST_14536_PI416070213|1429	cDN27P0007F05.F.ab1///cDN33P0003H10.F.ab1///SeabassC-CL997Contig1	2.20543	0.000117	3.76e-08	up	dpp3	dipeptidylpeptidase 3	This cytoplasmic protein binds a single zinc ion with its zinc-binding motif and has post-proline dipeptidyl aminopeptidase activity. Increased activity of this protein is associated with endometrial and ovarian cancers.	GO:0006508|GO:0008239|GO:0005737|GO:0008270|GO:0008237|GO:0008233
CUST_329_PI416070213,CUST_328_PI416070213,CUST_330_PI416070213|4640	cDN22P0004C10.F.ab1	2.28812	0.00242518	0.000314	down	adcyap1	pituitary adenylate cyclase activating polypeptide receptor 1A (pacap1A gene)	Involved in testicular steroidogenesis.	GO:0007165|GO:0005057
CUST_13845_PI416070213,CUST_13843_PI416070213,CUST_13844_PI416070213|762	cDN27P0002G13.F.ab1	5.42978	0.000623	2.45e-05	up	kif2c	kinesin-2 family member	Regulates the turnover of microtubules at the kinetochore and functions in chromosome segregation during mitosis.	GO:0008017|GO:0003777
CUST_6938_PI416070213,CUST_6937_PI416070213,CUST_6939_PI416070213|424	SeabassC-CL456Contig1	2.05904	0.000298	7.39e-07	up	ass1	argininosuccinate synthetase 1	Catalyzes the penultimate step of the arginine biosynthetic pathway.	GO:0005741|GO:0005515|GO:0001889|GO:0005524|GO:0051384|GO:0006953|GO:0043434|GO:0010043|GO:0042493|GO:0001822|GO:0000053|GO:0000050|GO:0004055|GO:0006526|GO:0007584|GO:0032496|GO:0005783|GO:0000166
CUST_7789_PI416070213,CUST_7790_PI416070213,CUST_7791_PI416070213|2739	SeabassC-CL756Contig1	2.19226	0.00043	9.09e-06	up	mage	melanoma antigen family	Expressed in germ cells and involved in the proliferation of male germ cells and the onset of meiosis.
CUST_10749_PI416070213,CUST_10748_PI416070213,CUST_10747_PI416070213|421	cDN24P0002A07.F.ab1	2.06553	0.00323651	0.0005	up	srsf7	arginine/serine-rich 7 splicing factor	Encodes a protein member of the serine/arginine (SR)-rich family of pre-mRNA splicing factors, which constitute part of the spliceosome. In addition to being critical for mRNA splicing, the SR proteins are involved in mRNA export from the nucleus and in translation.	GO:0008380|GO:0005515|GO:0000166
CUST_1898_PI415922062|7887	cDN26P0003G05.F.ab1	2.27659	0.00718596	0.00171862	down		unknown2
CUST_16397_PI416070213,CUST_16398_PI416070213,CUST_16396_PI416070213|892	cDN29P0005C17.F.ab1	3.04556	0.00109484	7.38e-05	up	cenpf	Centromere protein F	Component of the nuclear matrix during the G2 phase of interphase. In late G2 the protein associates with the kinetochore and maintains this association through early anaphase. It may play a role in chromosome segregation during mitosis.	GO:0006260|GO:0000085|GO:0030154|GO:0008283|GO:0051382|GO:0007094|GO:0003682
CUST_12549_PI416070213,CUST_12548_PI416070213,CUST_12547_PI416070213|1464	cDN25P0005K20.F.ab1	2.36148	0.000427	8.84e-06	up	pold3	DNA polymerase delta subunit 3	Plays a role in regulating the activity of DNA polymerase delta through interactions with other subunits and the processivity cofactor proliferating cell nuclear antigen (PCNA).	GO:0006260|GO:0003667|GO:0005515
CUST_5843_PI416070213,CUST_5844_PI416070213,CUST_5842_PI416070213|3770	SeabassC-CL3831Contig1	2.3495	0.00353042	0.000581	up		similar to proteophosphoglycan 5	.
CUST_3636_PI416070213,CUST_3634_PI416070213,CUST_3635_PI416070213|4105	SeabassC-CL2257Contig1	2.37153	0.000298	8.54e-07	up	rfc3	replication factor c (activator 1) 3	Involved in cell cycle and mitosis progression. Its action requires the accessory proteins proliferating cell nuclear antigen (PCNA) and replication factor C (RFC).	GO:0005524|GO:0000166|GO:0005515|GO:0000075|GO:0000278|GO:0000084
CUST_8039_PI416070213,CUST_8038_PI416070213,CUST_8040_PI416070213|1206	SeabassC-CL867Contig1	2.08159	0.000967	5.95e-05	up	ccne2	cyclin E2	Forms a complex with and functions as a regulatory subunit of CDK2. Plays a role in cell cycle G1/S transition.	GO:0007049|GO:0051726|GO:0051301|GO:0019901
CUST_15920_PI416070213,CUST_15921_PI416070213,CUST_15919_PI416070213|1015	cDN29P0002H07.F.ab1	2.94383	0.001609	0.000155	up	ncapg	chromosome condensation protein G	Encodes a subunit of the condensin complex, responsible for the condensation and stabilization of chromosomes during mitosis and meiosis.	GO:0005488|GO:0005515|GO:0000278|GO:0007076|GO:0051301
CUST_13399_PI416070213,CUST_13401_PI416070213,CUST_13400_PI416070213|907	cDN26P0005E06.F.ab1	2.20946	0.00229743	0.000286	down	fosla	FosLa protein	Acts as a regulator of cell proliferation, differentiation, and transformation.	GO:0003677
CUST_5641_PI416070213,CUST_5642_PI416070213,CUST_5643_PI416070213|2583	SeabassC-CL3697Contig1	3.5971	0.000356	5.44e-06	up	spc25	Kinetochore protein Spc25	Involved in kinetochore-microtubule interaction and spindle checkpoint activity.	GO:0007049|GO:0051301|GO:0007067|GO:0007052
CUST_4193_PI416070213,CUST_4192_PI416070213,CUST_4194_PI416070213|4129	SeabassC-CL261Contig1	3.36994	0.000471	1.18e-05	down	rbp4	retinol-binding protein	Delivers retinol from the liver stores to the peripheral tissues. In plasma, the RBP-retinol complex interacts with transthyretin which prevents its loss by filtration through the kidney glomeruli.	GO:0005501
CUST_11262_PI416070213,CUST_11260_PI416070213,CUST_11261_PI416070213|4884	cDN24P0005B15.F.ab1	3.49386	0.000717	3.22e-05	up	syce1	synaptonemal complex central element	Major component of the synaptonemal complex, formed between homologous chromosomes during meiotic prophase. Requires SYCP1 to be incorporated into the central element. May have a role in the synaptonemal complex assembly, stabilization and recombination.	GO:0007049|GO:0051301|GO:0007126
CUST_2438_PI415922062|8856	cDN27P0002J08.F.ab1	2.35954	0.00378131	0.000653	down		unknown3
CUST_9688_PI416070213,CUST_9689_PI416070213,CUST_9690_PI416070213|526	cDN23P0003F08.F.ab1	2.09119	0.000469	1.15e-05	up	b9d2	B9 protein domain 2	Involved in cell cycle and mitosis progression.
CUST_12975_PI416070213,CUST_12973_PI416070213,CUST_12974_PI416070213|3261	cDN26P0002F14.F.ab1	2.1502	0.000425	8.39e-06	down	nefh	neurofilament heavy polypeptide protein	Involved in Leydig cells regeneration during testicular development.	GO:0045110|GO:0000226|GO:0060052|GO:0005739
CUST_17245_PI416070213,CUST_17246_PI416070213,CUST_17247_PI416070213|1557	cDN30P0004O17.F.ab1	2.20795	0.00036	5.99e-06	up	ect2	epithelial cell transforming sequence 2	Its expression is elevated with the onset of DNA synthesis and remains high during G2 and M phases. It is thought to be involved in the regulation of cytokinesis.	GO:0005089|GO:0035023|GO:0035556
CUST_7549_PI416070213,CUST_7551_PI416070213,CUST_10982_PI416070213,CUST_7550_PI416070213,CUST_10981_PI416070213|3361	SeabassC-CL647Contig1///cDN24P0003H21.F.ab1	2.39887	0.000298	1.88e-06	up	nup37	nucleoporin 37	Required for normal kinetochore microtubule attachment, mitotic progression and chromosome segregation.	GO:0005515|GO:0000087|GO:0000278|GO:0007049
CUST_6627_PI416070213,CUST_8626_PI416070213,CUST_16626_PI416070213,CUST_16625_PI416070213,CUST_6625_PI416070213,CUST_16624_PI416070213,CUST_8628_PI416070213,CUST_6626_PI416070213,CUST_8627_PI416070213|1103	cDN29P0006J17.F.ab1///SeabassC-CL4344Contig1///cDN22P0003C08.F.ab1	3.24012	0.000891	5.07e-05	down	c4a	complement component C4	Plays a key role in immunity.	GO:0045087
CUST_13071_PI416070213,CUST_13069_PI416070213,CUST_13070_PI416070213|2643	cDN26P0003A08.F.ab1	2.46075	0.000854	4.55e-05	down	lnx1	ligand of numb-protein x 1	Encodes a membrane-bound protein that is involved in signal transduction and protein interactions. Plays an important role in tumorogenesis.	GO:0005515|GO:0046872|GO:0008270
CUST_4875_PI415922062|9695	cDN32P0003I13.F.ab1	2.63822	0.00462015	0.000911	down		unknown4
CUST_5454_PI416070213,CUST_5453_PI416070213,CUST_5452_PI416070213|3124	SeabassC-CL3571Contig1	2.40216	0.00167917	0.000167	down	mustn1	musculoskeletal embryonic nuclear protein	May be involved in the development and regeneration of the musculoskeletal system.	GO:0042246
CUST_13156_PI416070213,CUST_13158_PI416070213,CUST_13157_PI416070213|4017	cDN26P0003J22.F.ab1	2.43261	0.00129889	0.000105	down	rab6a	RAS oncogene family member isoform 6a	Protein transport. Regulator of membrane traffic from the Golgi apparatus towards the endoplasmic reticulum.	GO:0016020|GO:0007264|GO:0015031|GO:0005525|GO:0005794
CUST_1305_PI416070213,CUST_1304_PI416070213,CUST_1303_PI416070213|1080	SeabassC-CL1021Contig1	2.06112	0.00124538	9.66e-05	up	cfl1	cofilin protein	Encodes a widely distributed intracellular actin-modulating protein that binds and depolymerizes filamentous F-actin and inhibits the polymerization of monomeric G-actin in a pH-dependent manner. It is involved in the translocation of actin-cofilin complex from cytoplasm to nucleus.	GO:0007266|GO:0005515
CUST_3526_PI415922062|9495	cDN29P0001M08.F.ab1	2.90726	0.0279018	0.0111637	up		unknown5
CUST_4636_PI415922062|7013	cDN31P0005L16.F.ab1	2.02739	0.00193179	0.000211	down		unknown6
CUST_5413_PI416070213,CUST_7378_PI416070213,CUST_7380_PI416070213,CUST_13301_PI416070213,CUST_13302_PI416070213,CUST_5415_PI416070213,CUST_5414_PI416070213,CUST_13300_PI416070213,CUST_7379_PI416070213|4118	SeabassC-CL570Contig1///SeabassC-CL3534Contig1///cDN26P0004K18.F.ab1	2.22102	0.000974	6.04e-05	up	rbbp4	retinoblastoma binding protein 4	Component of the LINC complex that exists in quiescent cells where it represses cell cycle-dependent genes.	GO:0005634|GO:0016568|GO:0009987|GO:0006260|GO:0034961|GO:0007049|GO:0006139|GO:0006355|GO:0005515|GO:0042393|GO:0006338
CUST_6062_PI416070213,CUST_6061_PI416070213,CUST_6063_PI416070213|119	SeabassC-CL3953Contig1	2.06206	0.00034	3.1e-06	up	psmb7	proteasome (macropain) beta 7	Multicatalytic proteinase complex characterized by its ATP-dependent proteolytic activity. It is responsible of the trypsin-like activity.	GO:0005829|GO:0005839|GO:0004298|GO:0005515|GO:0008233|GO:0000075|GO:0000278
CUST_21068_PI416070213,CUST_21067_PI416070213,CUST_21069_PI416070213|1811	cDN34P0004M22.F.ab1	2.03734	0.000599	2.24e-05	down	fkbp8	FK506 binding protein 8	Member of the immunophilin protein family, which plays a role in immunoregulation and basic cellular processes involving protein folding and trafficking.	GO:0001708|GO:0006915
CUST_11912_PI416070213,CUST_11911_PI416070213,CUST_11913_PI416070213|3313	cDN25P0002H03.F.ab1	3.93257	0.000356	5.13e-06	up	uhrf2	ubiquitin-containing phd and ring finger 1	Involved in cell-cycle regulation.	GO:0005515|GO:0006464|GO:0008270|GO:0002088|GO:0031100|GO:0003677|GO:0006281|GO:0007049|GO:0008283
CUST_13455_PI416070213,CUST_13454_PI416070213,CUST_13453_PI416070213|605	cDN26P0005K06.F.ab1	3.5491	0.000355999	5.11149e-06	down	bnc1	BNC1 zinc finger protein	It is widely found in testis and ovarian germ cells. Zinc finger protein involved in rRNA transcription.	GO:0006355|GO:0008284
CUST_1834_PI416070213,CUST_1835_PI416070213,CUST_1836_PI416070213|3305	SeabassC-CL1268Contig1	2.12637	0.000539	1.7e-05	up	nsmce2	non-SMC element 2	Required for sister chromatid cohesion during prometaphase and mitotic progression.	GO:0004842|GO:0016874|GO:0006281|GO:0006310|GO:0016567
CUST_18753_PI416070213,CUST_18752_PI416070213,CUST_18751_PI416070213|2489	cDN32P0002J16.F.ab1	2.02227	0.00223294	0.000272	down	jmy	Jmy-pending protein	Increases p53/TP53-dependent transcription and apoptosis, suggesting an important role in p53/TP53 stress response such as DNA damage.	GO:0003713|GO:0005634|GO:0007155|GO:0006357|GO:0006917|GO:0005198|GO:0015629|GO:0006281|GO:0007050
CUST_15427_PI416070213,CUST_15429_PI416070213,CUST_15428_PI416070213|4139	cDN28P0006C09.F.ab1	3.01079	0.00149679	0.000137	down	stl2	rhamnose binding lectin STL2	May play an important role in fibrillogenesis by controlling lateral growth of collagen II fibrils.	GO:0030246
CUST_19149_PI416070213,CUST_9046_PI416070213,CUST_19429_PI416070213,CUST_19147_PI416070213,CUST_19431_PI416070213,CUST_19430_PI416070213,CUST_9048_PI416070213,CUST_9047_PI416070213,CUST_19148_PI416070213|671	cDN32P0006K04.F.ab1///cDN32P0004P13.F.ab1///cDN22P0005I11.F.ab1	2.48667	0.00126824	0.000100289	down	c1ql2	complement component 1q subcomponent like 2	Involved in the immune system regulation.	GO:0005515|GO:0051259
CUST_3501_PI416070213,CUST_3500_PI416070213,CUST_3499_PI416070213|3820	SeabassC-CL217Contig1	2.65938	0.00137825	0.000115	up	pcna	proliferating cell nuclear antigen	Involved in the control of eukaryotic DNA replication by increasing the polymerases processibility during elongation of the leading strand. Expressed in the nuclei of cells during the DNA synthesis phase of the cell cycle.	GO:0005634|GO:0003677|GO:0030337|GO:0006275|GO:0043626|GO:0005515|GO:0000278|GO:0000084|GO:0000082
CUST_6796_PI415922062|9233	SeabassC-CL4569Contig1	2.50146	0.0016563	0.000163	down		unknown7
CUST_2867_PI415922062|7387	cDN28P0001B22.F.ab1	2.2509	0.00563978	0.00120782	down		unknown8
CUST_12362_PI416070213,CUST_55_PI416268254,CUST_12361_PI416070213,CUST_12363_PI416070213|413	cDN25P0004K23.F.ab1	2.29563	0.00339044	0.000541	down	aqp1	aquaporin 1	Involved in water homeostasis and thus water movement across membranes.	GO:0006810|GO:0006833
CUST_339_PI416070213,CUST_338_PI416070213,CUST_337_PI416070213|3502	cDN22P0004J16.F.ab1	2.8899	0.00121906	8.93e-05	up	odc1	ornithine decarboxylase	Encodes the rate-limiting enzyme of the polyamine biosynthesis pathway which catalyzes ornithine to putrescine. Its activity level varies in response to growth-promoting stimuli.	GO:0005515|GO:0003824|GO:0008284
CUST_1415_PI416070213,CUST_1416_PI416070213,CUST_1414_PI416070213|852	SeabassC-CL1073Contig1	5.15929	0.000271	4.65e-07	up	cdc28	cdc28 protein kinase	Plays a key role in the control of the eukaryotic cell cycle by modulating the centrosome cycle as well as mitotic onset; promotes G2-M transition, and regulates G1 progress and G1-S transition via association with multiple interphase cyclins.	GO:0016538|GO:0016301|GO:0007049|GO:0051301|GO:0007051|GO:0008283|GO:0000079
CUST_19143_PI416070213,CUST_19142_PI416070213,CUST_19141_PI416070213|3441	cDN32P0004O20.F.ab1	2.00303	0.00175075	0.000182	down	pyroxd2	Pyridine Nucleotide-Disulphide Oxidoreductase Domain 2	Involved in oxidation-reduction processes.	GO:0016491
CUST_1667_PI415922062|9719	cDN26P0001E10.F.ab1	2.13813	0.000575	1.97e-05	up		unknown9
CUST_3883_PI416070213,CUST_3884_PI416070213,CUST_3885_PI416070213|4531	SeabassC-CL2388Contig1	2.32767	0.000341	3.38e-06	up	slbp	Slbp protein	RNA binding protein related to histones.	GO:0003729|GO:0005515|GO:0006397
CUST_8340_PI416070213,CUST_8339_PI416070213,CUST_8338_PI416070213|2377	cDN22P0001C20.F.ab1	2.92086	0.00734658	0.0017791	down	ihh	indian hedgehog homolog a	Encodes a member of the hedgehog family of secreted signaling molecules. Hedgehog proteins are essential regulators of a variety of developmental processes including growth, patterning and morphogenesis. Induces expression of parathyroid hormone-related protein (PTHRP).	GO:0007275|GO:0007267|GO:0008233|GO:0016539|GO:0006508|GO:0007154
CUST_2891_PI415922062|9265	cDN28P0001G24.F.ab1	3.29786	0.00069	2.97e-05	down		unknown10
CUST_13868_PI416070213,CUST_13867_PI416070213,CUST_13869_PI416070213|5580	cDN27P0002J14.F.ab1	2.52101	0.00415197	0.000769	up	zadh2	Zinc-binding alcohol dehydrogenase domain containing 2	Encodes a NAD(P)-dependent oxidoreductase involved in hydride ion transfer from alcohols to NAD+ catalyzing reversible oxidation of alcohols to aldehydes or ketones.	GO:0008152|GO:0008270|GO:0016491|GO:0005488|GO:0055114
CUST_6177_PI415922062|7779	SeabassC-CL2499Contig1	2.88568	0.000337	2.86e-06	down		unknown11
CUST_9490_PI416070213,CUST_9492_PI416070213,CUST_9491_PI416070213|964	cDN23P0002C20.F.ab1	3.22738	0.0269853	0.0106552	up	kif2c	kinesin family member 2c	Constitutes the major microtubule plus-end depolymerizing activity in mitotic cells. Regulates the turnover of microtubules at the kinetochore and functions in chromosome segregation during mitosis.	GO:0005875|GO:0005524|GO:0005874|GO:0003777|GO:0000166|GO:0005515|GO:0019237|GO:0000278|GO:0000087|GO:0007018|GO:0000236
CUST_17408_PI416070213,CUST_17409_PI416070213,CUST_17407_PI416070213|212	cDN30P0006H15.F.ab1	2.01631	0.000674	2.82e-05	up	adf1	Actin depolymerizing factor 1 (involved in cytokinesis)	Involved in cytokinesis.	GO:0003677|GO:0045893|GO:0006351|GO:0006355
CUST_20003_PI416070213,CUST_20004_PI416070213,CUST_20002_PI416070213|3445	cDN33P0004F09.F.ab1	2.08337	0.0206809	0.00753582	down	ogn	osteoglycin	Induces ectopic bone formation in conjunction with transforming growth factor beta and may regulate osteoblast differentiation.	GO:0005975
CUST_19186_PI416070213,CUST_19187_PI416070213,CUST_19188_PI416070213|3276	cDN32P0005D04.F.ab1	2.21981	0.0396125	0.0175876	up	nnt	nicotinamide nucleotide transhydrogenase	May play a role in reactive oxygen species (ROS) detoxification in the adrenal gland.	GO:0009055|GO:0050661|GO:0008750|GO:0016021|GO:0005743|GO:0015992|GO:0055114
CUST_8623_PI416070213,CUST_8625_PI416070213,CUST_8624_PI416070213|462	cDN22P0003B21.F.ab1	3.82488	0.000384	6.94e-06	up	aspm	ASPM protein	Probable role in mitotic spindle regulation and coordination of mitotic processes. May have a preferential role in regulating neurogenesis.	GO:0005516|GO:0007049|GO:0007067
CUST_4873_PI415922062|10712	cDN32P0003H21.F.ab1	2.7337	0.000576	2e-05	up		unknown12
CUST_6459_PI416070213,CUST_6457_PI416070213,CUST_6458_PI416070213|4987	SeabassC-CL422Contig1	2.10166	0.000763	3.64e-05	down	tfpi2	tissue factor pathway inhibitor 2	This gene encodes a member of the Kunitz-type serine proteinase inhibitor family. The protein can inhibit a variety of serine proteases including factor VIIa/tissue factor, factor Xa, plasmin, trypsin, chymotryspin and plasma kallikrein.	GO:0007596|GO:0004867
CUST_20744_PI416070213,CUST_20745_PI416070213,CUST_20743_PI416070213|181	cDN34P0002J17.F.ab1	2.01051	0.000781	3.8e-05	up	apeh	acylpeptide hydrolase	This gene encodes the enzyme acylpeptide hydrolase, which catalyzes the hydrolysis of the terminal acetylated amino acid preferentially from small acetylated peptides. It can play an important role in destroying oxidatively damaged proteins in living cells.	GO:0008236|GO:0006508
CUST_1982_PI416070213,CUST_1983_PI416070213,CUST_1981_PI416070213|2416	SeabassC-CL1330Contig1	2.24847	0.00172841	0.000177	down	ifitm2	interferon induced protein 2	Induces cell cycle arrest and mediates apoptosis. Involved in the immune response.	GO0006955|GO:0019221
CUST_1554_PI416070213,CUST_1552_PI416070213,CUST_1553_PI416070213|3586	SeabassC-CL1127Contig1	3.59332	0.000356	5.5e-06	down	pah	phenylalanine hydroxylase	This gene encodes the enzyme phenylalanine hydroxylase that is the rate-limiting step in phenylalanine catabolism.	GO:0005506|GO:0016597|GO:0004505|GO:0006559
CUST_3641_PI415922062|7099	cDN29P0004F22.F.ab1	2.74326	0.000631	2.54e-05	down		unknown13
CUST_3590_PI416070213,CUST_3591_PI416070213,CUST_3589_PI416070213|3756	SeabassC-CL2226Contig1	3.38028	0.000596	2.14e-05	down	epgn	epigen	Encodes member of the epidermal growth factor family. Members of this family are ligands for the epidermal growth factor receptor and play a role in cell survival, proliferation and migration. This protein has been reported to have high mitogenic activity but low affinity for its receptor.	GO:0001525|GO:0001525
CUST_10787_PI416070213,CUST_10788_PI416070213,CUST_10786_PI416070213|4454	cDN24P0002D10.F.ab1	2.30384	0.000258	3.42e-07	up	shmt1	serine hydroxymethyltransferase 1	Implicated in cell growth.	GO:0005634|GO:0006730|GO:0005829|GO:0004372|GO:0006563|GO:0006544|GO:0030170
CUST_11720_PI416070213,CUST_11721_PI416070213,CUST_11719_PI416070213|1280	cDN25P0001H17.F.ab1	2.71213	0.000598	2.19e-05	up	cyp4v2	cytochrome P450, family 4, subfamily v, polypeptide 2	It is implicated in the metabolism of fatty acid precursors into n-3 polyunsaturated fatty acids.	GO:0009055|GO:0046872|GO:0020037|GO:0004497|GO:0055114
CUST_19800_PI416070213,CUST_19798_PI416070213,CUST_19799_PI416070213|2420	cDN33P0003F01.F.ab1	2.26273	0.00184672	0.000197	up	isg20l2	interferon stimulated exonuclease 20kDa-like 2	Involved in ribosome biogenesis in the processing of the 12S pre-rRNA.	GO:0008283
CUST_11255_PI416070213,CUST_11254_PI416070213,CUST_11256_PI416070213|3317	cDN24P0005B04.F.ab1	2.25433	0.000966	5.92e-05	up	nsl1	NSL1, MIND kinetochore complex component	This gene encodes a protein with two coiled-coil domains that localizes to kinetochores, which are chromosome-associated structures that attach to microtubules and mediate chromosome movements during cell division.	GO:0051301|GO:0007067|GO:0007049
CUST_2965_PI415922062|9286	cDN28P0002D22.F.ab1	2.45665	0.00126824	0.0001	down		unknown14
CUST_5335_PI415922062|9917	cDN33P0005E22.F.ab1	3.43465	0.044307	0.0203565	up		unknown15
CUST_12632_PI416070213,CUST_12633_PI416070213,CUST_12631_PI416070213|3984	cDN25P0006C21.F.ab1	2.00129	0.000348	4.26e-06	up	pycr2	pyrroline-5-carboxylate reductase family member 2	Housekeeping enzyme that catalyzes the last step in proline biosynthesis. In some cell types, such as erythrocytes, its primary function may be the generation of NADP(+).	GO:0006561|GO:0005488|GO:0004735|GO:0055114
CUST_10372_PI416070213,CUST_10373_PI416070213,CUST_10374_PI416070213|4954	cDN23P0006O10.F.ab1	2.87614	0.000298	1.66e-06	up	ttk	threonine-protein kinase Mps1 (Monopolar spindle protein 1)	Encodes a protein kinase able to phosphorylate tyrosine, serine and threonine. Involved in cell proliferation, essential for chromosome alignment during mitosis and required for centrosome duplication. Critical mitotic checkpoint for proper chromosome segregation during mitosis.	GO:0004672|GO:0031101|GO:0016321|GO:0005488|GO:0009790|GO:0007060|GO:0007093
CUST_7001_PI416070213,CUST_7002_PI416070213,CUST_7000_PI416070213|3841	SeabassC-CL4604Contig1	2.27078	0.00167917	0.000167	down	slco2a1	prostaglandin transporter	Encodes a prostaglandin transporter and may be involved in mediating the uptake and clearance of prostaglandins in numerous tissues.	GO:0005215|GO:0016021|GO:0006810|GO:0015732
CUST_13679_PI416070213,CUST_13680_PI416070213,CUST_13678_PI416070213|5167	cDN27P0001F17.F.ab1	2.30832	0.0118445	0.00353427	down	thrb	Thyroid hormone receptor 1	Nuclear hormone receptor for triiodothyronine. It is one of the several receptors for thyroid hormone, and has been shown to mediate the biological activities of thyroid hormone.	GO:0016020|GO:0003677|GO:0003700
CUST_784_PI416070213,CUST_786_PI416070213,CUST_785_PI416070213|3437	cDN28P0005F09.F.ab1	2.45352	0.000563	1.91e-05	down	socs3	Suppressor of cytokine signaling 3 mRNA	Involved in negative regulation of cytokines that signal through the JAK/STAT pathway. Inhibits cytokine signal transduction by binding to tyrosine kinase receptors.	GO:0006916
CUST_17873_PI416070213,CUST_17872_PI416070213,CUST_17874_PI416070213|1373	cDN31P0003D04.F.ab1	2.61791	0.00079	3.87e-05	down	dsg2	desmoglein 2	This gene product is a calcium-binding transmembrane glycoprotein component of desmosomes in vertebrate epithelial cells.	GO:0006915
CUST_12050_PI416070213,CUST_12049_PI416070213,CUST_12051_PI416070213|4027	cDN25P0002P11.F.ab1	2.47512	0.000298	9.74e-07	up	rad9b	RAD9 homolog B Involved in DNA repair during cell cycle	Involved in DNA repairing during cell cycle. Activated during DNA damage.	GO:0000075|GO:0043065|GO:0006281
CUST_16289_PI416070213,CUST_16288_PI416070213,CUST_16290_PI416070213|1558	cDN29P0004J09.F.ab1	2.31824	0.00202481	0.000228	down	nt5e	ecto5' nucleotidase protein	The protein encoded by this gene is a plasma membrane protein that catalyzes the conversion of extracellular nucleotides to membrane-permeable nucleosides.	GO:0046688|GO:0046872|GO:0009166|GO:0000166|GO:0016788
CUST_7384_PI416070213,CUST_7386_PI416070213,CUST_7385_PI416070213|87	SeabassC-CL573Contig1	2.45114	0.000348	4.77e-06	up	lin52	lin52 protein	Protein coding gene component of the LINC complex. Among its related pathways are cell cycle and mitosis. The complex exists in quiescent cells where it represses cell cycle-dependent genes. It dissociates in S phase.	GO:0007275
CUST_16340_PI416070213,CUST_16339_PI416070213,CUST_16341_PI416070213|1873	cDN29P0004N21.F.ab1	2.12175	0.00148337	0.000135	up	cenpi	FSHPRH1 protein	Involved in the response of gonadal tissues to follicle-stimulating hormone. Component of CENPA-CAD complex needed for kinetochore proteins assemblage, mitotic progression and chromosome segregation. Required for localization of CENPF, MAD1L1 and MAD2 to kinetochores.	GO:0005515|GO:0000087|GO:0000278|GO:0000236|GO:0007548
CUST_3275_PI416070213,CUST_3276_PI416070213,CUST_3274_PI416070213|5020	SeabassC-CL2062Contig1	2.03437	0.000702	3.07e-05	up	tor1a	torsin A interacting protein 2	Protein with chaperone functions important for the control of protein folding, processing, stability and localization as well as for the reduction of misfolded protein aggregates.	GO:0006457|GO:0005515
CUST_715_PI416070213,CUST_717_PI416070213,CUST_716_PI416070213|3398	cDN28P0001K17.F.ab1	2.20366	0.000298	2.09e-06	down	igfbp5	insulin-like growth factor binding protein 5	Insulin-like growth factor binding protein 5, high affinity,complexing with IGF1 and IGF2 and acid labile subunit expressed predominantly in kidney, fetal tissues, adult conective tissues and CSF, present in the serum but decreasing with age after puberty.	GO:0001558|GO:0017148|GO:0007165
CUST_4610_PI415922062|7947	cDN31P0005F13.F.ab1	3.11993	0.000787	3.84e-05	up		unknown16
CUST_3233_PI415922062|9498	cDN28P0005C21.F.ab1	4.00709	0.000443	1.03e-05	up		unknown17
CUST_1803_PI416070213,CUST_1802_PI416070213,CUST_1801_PI416070213|706	SeabassC-CL1253Contig1	2.34972	0.000298	2.02e-06	up	cacybp	calcyclin binding protein	The protein encoded by this gene is a calcyclin binding protein. It may be involved in calcium-dependent ubiquitination and subsequent proteosomal degradation of target proteins.	GO:0045740|GO:0060416
CUST_6887_PI415922062|10909	SeabassC-CL824Contig1	2.5401	0.00336541	0.000534	down		unknown18
CUST_9802_PI416070213,CUST_9804_PI416070213,CUST_9803_PI416070213|4769	cDN23P0004A11.F.ab1	2.16539	0.000348	4.1e-06	up	smarcc2	SWI/SNF-related, matrix-associated actin-dependent regulator of chromatin subfamily C member 2	Involved in transcriptional activation and repression of select genes by chromatin remodeling (alteration of DNA-nucleosome topology).	GO:0004386|GO:0003676|GO:0005524|GO:0001525|GO:0022402|GO:0048589|GO:0016568
CUST_4710_PI415922062|8418	cDN31P0006K03.F.ab1	2.18887	0.000995	6.32e-05	up		unknown19
CUST_15794_PI416070213,CUST_15795_PI416070213,CUST_15793_PI416070213|2421	cDN29P0001M09.F.ab1	2.70716	0.000706	3.12e-05	up	isg20l2	interferon stimulated exonuclease gene 20	Involved in ribosome biogenesis in the processing of the 12S pre-rRNA.	GO:0004527|GO:0019221|GO:0008283
CUST_12196_PI416070213,CUST_12198_PI416070213,CUST_12197_PI416070213|91	cDN25P0003M15.F.ab1	2.01577	0.000742	3.42e-05	up	ubr7	Ubiqutin protein ligase E3 component n-recognin 7	Recognizes and binds to proteins bearing specific N-terminal residues that are destabilizing according to the N-end rule, leading to their ubiquitination and subsequent degradation.	GO:0004842
CUST_11133_PI416070213,CUST_11131_PI416070213,CUST_11132_PI416070213|4075	cDN24P0004F19.F.ab1	3.1225	0.000414	8e-06	up	dmc1	RecA homolog Dmc1	May participate in meiotic recombination, specifically in homologous strand assimilation, which is required for the resolution of meiotic double-strand breaks.	GO:0007049|GO:0000239
CUST_17308_PI416070213,CUST_17310_PI416070213,CUST_17309_PI416070213|5082	cDN30P0005F09.F.ab1	3.19749	0.000396	7.31e-06	down	tgfbr1	transforming growth factor-beta receptor type I b	Transduces TGFB1, TGFB2 and TGFB3 signal from the surface to the cytoplasm regulating a plethora of processes including cell cycle arrest, cell proliferation and differentiation, wound healing, extracellular matrix production, immunosuppression and carcinogenesis.	GO:0004672|GO:0007179|GO:0000186|GO:0030154
CUST_5367_PI416070213,CUST_5366_PI416070213,CUST_5365_PI416070213|2538	SeabassC-CL3497Contig1	2.71124	6.38e-05	1.37e-08	down	snx19	Sorting nexin 19	May be involved in several stages of intracellular trafficking.	GO:0007154|GO:0015031
CUST_16012_PI416070213,CUST_16014_PI416070213,CUST_16013_PI416070213|4297	cDN29P0002P15.F.ab1	2.4798	0.00465266	0.000921	up	ruvbl2	RuvB-like 2	DNA helicase essential for homologous recombination and DNA double-strand break repairing. Functional analysis showed that this gene product has both ATPase and DNA helicase activities.	GO:0006310|GO:0005634|GO:0016481|GO:0016887|GO:0000166|GO:0003678
CUST_2015_PI415922062|7327	cDN26P0004G18.F.ab1	2.61095	0.000891	5.05e-05	down		unknown20
CUST_14943_PI416070213,CUST_14941_PI416070213,CUST_14942_PI416070213,CUST_19333_PI416070213,CUST_19334_PI416070213,CUST_19335_PI416070213|986	cDN32P0005O13.F.ab1///cDN28P0002N16.F.ab1	2.42767	0.00236979	0.0003	down	sdf1a	chemokine (C-X-C motif) ligand 12a (stromal cell-derived factor 1)	Encodes a chemokine of the intercrine family that functions as a ligand for the G-protein coupled receptor 4. Plays a role in diverse cellular functions, including embryogenesis, immune surveillance, inflammation response, tissue homeostasis, tumor growth and metastasis.	GO:0005576|GO:0030239|GO:0031101|GO:0006955|GO:0042056|GO:0031290|GO:0030335|GO:0050930|GO:0048842|GO:0001764|GO:0008009|GO:0008354|GO:0008285
CUST_10166_PI416070213,CUST_10165_PI416070213,CUST_10167_PI416070213|47	cDN23P0005O19.F.ab1	2.01268	0.000919	5.36e-05	up	psmd3	proteasome ( macropain) 26s non- 3	Acts as a regulatory subunit of the 26 proteasome which is involved in the ATP-dependent degradation of ubiquitinated proteins.	GO:0005829|GO:0000502|GO:0042176|GO:0030234|GO:0042176
CUST_5602_PI416070213,CUST_5603_PI416070213,CUST_5604_PI416070213|646	SeabassC-CL366Contig1	2.04392	0.00036	6.05e-06	up	bub3	Bub3 protein [Danio rerio]	This gene encodes a protein involved in spindle checkpoint function. Has a dual function in spindle-assembly checkpoint signaling and in promoting the establishment of correct kinetochore-microtubule (K-MT) attachments.	GO:0000278|GO:0000236|GO:0000087|GO:0000075
CUST_10240_PI416070213,CUST_10242_PI416070213,CUST_10241_PI416070213|4952	cDN23P0006E09.F.ab1	3.02032	0.000877	4.81e-05	up	aurkb	aurkb serine threonine-protein kinase 12 (aurora-b)	Component of the chromosomal passenger complex (CPC), critical for proper completion of mitosis. CPC functions include chromosome condensation, polar spindle formation, chromosome attachment to the mitotic spindle, regulation of the spindle checkpoint and cytokinesis.	GO:0004672|GO:0046872|GO:0000278|GO:0000910
CUST_12519_PI416070213,CUST_12517_PI416070213,CUST_12518_PI416070213|4958	cDN25P0005I02.F.ab1	3.32818	0.00323407	0.000499	down	thbs1	thrombospondin 1	This protein is an adhesive glycoprotein that mediates cell-to-cell and cell-to-matrix interactions. It has been shown to play roles in platelet aggregation, angiogenesis, and tumorogenesis.	GO:0005576|GO:0007155|GO:0005198
CUST_5959_PI415922062|5945	SeabassC-CL1601Contig1	2.21316	0.00323407	0.000499	down		unknown21
CUST_9328_PI416070213,CUST_9330_PI416070213,CUST_9329_PI416070213|351	cDN23P0001B08.F.ab1	2.53936	0.00051	1.37e-05	up	anln	anillin, actin binding protein-like	This gene encodes an actin-binding protein that plays a role in cell growth and migration, and in cytokinesis and mitosis.	GO:0007067|GO:0051301
CUST_2783_PI415922062|10188	cDN27P0006N06.F.ab1	2.13333	0.00239992	0.000308	down		unknown22
CUST_13663_PI416070213,CUST_13664_PI416070213,CUST_13665_PI416070213|463	cDN27P0001D10.F.ab1	3.44667	0.00052	1.49e-05	up	aspm	ASPM protein	Role in mitotic spindle regulation and coordination of mitotic processes. May have a preferential role in regulating neurogenesis.	GO:0005516|GO:0007049|GO:0007067
CUST_2436_PI415922062|6618	cDN27P0002J03.F.ab1	2.52824	0.00188526	0.000203	down		unknown23
CUST_21682_PI416070213,CUST_2999_PI416070213,CUST_21683_PI416070213,CUST_21684_PI416070213,CUST_2998_PI416070213,CUST_3000_PI416070213|4967	cDN35P0005G15.F.ab1///SeabassC-CL1919Contig1	2.1882	0.000576	2.01e-05	up	tyms	thymidylate synthase	Involved in methylation. Regulation of transcription involved in G1/S transition of mitotic cell cycle and checkpoint control.	GO:0004799|GO:0060041|GO:0006231|GO:0000278
CUST_5961_PI416070213,CUST_5956_PI416070213,CUST_5958_PI416070213,CUST_5957_PI416070213|2505	SeabassC-CL38Contig2///SeabassC-CL38Contig3	2.46232	0.00397263	0.000713	down	klk	kallikrein like protein	Kallikreins are a subgroup of serine proteases having diverse physiological functions. Growing evidence suggests that many kallikreins are implicated in carcinogenesis and some have potential as novel cancer and other disease biomarkers.	GO:0006508
CUST_15865_PI416070213,CUST_15867_PI416070213,CUST_15866_PI416070213|2555	cDN29P0002D04.F.ab1	2.95414	0.000298	1.63e-06	down	synpo	synaptopodin	Synaptopodin is an actin-associated protein that may play a role in actin-based cell shape and motility.	GO:0042995|GO:0005856|GO:0032233|GO:0051492
CUST_3046_PI415922062|7787	cDN28P0003B03.F.ab1	2.11782	0.000987	6.24e-05	down		unknown24
CUST_9852_PI416070213,CUST_9851_PI416070213,CUST_9850_PI416070213|242	cDN23P0004E17.F.ab1	2.15006	0.00123324	9.42e-05	down		AGAP001049-PA
CUST_2596_PI416070213,CUST_2598_PI416070213,CUST_2597_PI416070213|3766	SeabassC-CL1680Contig1	2.20014	0.000499	1.28e-05	down	olfm1	Olfactomedin-like 1	While the exact function of the encoded protein is not known, its abundant expression in brain suggests that it may have an essential role in nerve tissue.	GO:0005515|GO:0007399|GO:0051259
CUST_16136_PI416070213,CUST_16137_PI416070213,CUST_16135_PI416070213|1366	cDN29P0003M04.F.ab1	3.83611	0.00111489	7.81e-05	up	depdc1b	DEP domain containing 1B	Coordinates de-adhesion events and cell-cycle progression at mitosis.	GO:0007165
CUST_11641_PI416070213,CUST_11643_PI416070213,CUST_11642_PI416070213|4448	cDN25P0001A22.F.ab1	2.06267	0.00036	5.83e-06	down	sh3bgrl3	SH3 domain binding glutamic acid-rich protein like	Catalyzes the reduction of many intra-cellular protein disulfides and plays an important role in many redox pathways.	GO:0006897|GO:0006915|GO:0007267
CUST_12950_PI416070213,CUST_12951_PI416070213,CUST_12949_PI416070213|740	cDN26P0002D17.F.ab1	2.46179	0.000864	4.67e-05	up	cad	carbamoyl-phosphate synthetase III	This gene encodes a protein associated with the enzymatic activities of the first 3 enzymes in the 6-step pathway of pyrimidine biosynthesis. Among its related pathways are Cell Cycle / Checkpoint Control and Metabolism.	GO:0006520
CUST_4018_PI415922062|9320	cDN30P0004B08.F.ab1	2.26376	0.000742	3.38e-05	down		unknown25
CUST_2706_PI415922062|5848	cDN27P0005O01.F.ab1	5.25726	0.000745	3.46e-05	down		unknown26
CUST_18974_PI416070213,CUST_18975_PI416070213,CUST_18973_PI416070213|2401	cDN32P0003M22.F.ab1	5.44265	0.00893355	0.00233787	up	igfbp6	insulin-like growth factor binding protein 6	IGFBP-6 is a secreted glycoprotein that inhibits the bioavailability of IGFs, which are potent mitogens of different cell types. RA increased the transcriptional activity of the IGFBP-6 gene.	GO:0005520|GO:0001558|GO:0007165
CUST_19625_PI416070213,CUST_19626_PI416070213,CUST_19624_PI416070213|5393	cDN33P0002B23.F.ab1	2.10798	0.00112742	8.01e-05	up	vash2	vasohibin 2	Angiogenesis inhibitor. Inhibits network formation by endothelial cells.	GO:0001938|GO:0045766
CUST_1450_PI415922062|5970	cDN25P0004D17.F.ab1	2.92067	0.00896788	0.00234986	down		unknown27
CUST_13246_PI416070213,CUST_13247_PI416070213,CUST_13248_PI416070213|4087	cDN26P0004C20.F.ab1	3.78142	0.000469	1.12e-05	up	rims1	regulating synaptic membrane exocytosis 1	The protein encoded by this gene is a RAS gene superfamily member that regulates synaptic vesicle exocytosis. This gene also plays a role in the regulation of voltage-gated calcium channels during neurotransmitter and insulin release.	GO:0048169|GO:0005515|GO:0046872|GO:0031632|GO:0005886|GO:0042734|GO:0006461
CUST_1619_PI416070213,CUST_1618_PI416070213,CUST_1620_PI416070213|1821	SeabassC-CL1160Contig1	2.40735	0.000298	1.88e-06	up	fen1	flap endonuclease1	This gene encodes a protein member of the XPG/RAD2 endonuclease family and is one of the ten essential proteins for cell-free DNA replication.	GO:0004519|GO:0008409|GO:0005634|GO:0060041|GO:0006281|GO:0000084|GO:0000278
CUST_6517_PI415922062|8248	SeabassC-CL3562Contig1	2.3272	0.000766	3.67e-05	down		unknown28
CUST_2045_PI415922062|6629	cDN26P0004K15.F.ab1	2.90585	0.00223226	0.000271	down		unknown29
CUST_17050_PI416070213,CUST_17051_PI416070213,CUST_17052_PI416070213|693	cDN30P0003H24.F.ab1	4.18604	0.000298	1.26e-06	up	cdh17	Cadherin 17	Cadherins are calcium-dependent cell adhesion proteins. They preferentially interact with themselves in a homophilic manner in connecting cells; cadherins may thus contribute to the sorting of heterogeneous cell types.	G:0006810|GO:0007155
CUST_10028_PI416070213,CUST_10029_PI416070213,CUST_10027_PI416070213|4580	cDN23P0005D15.F.ab1	2.1592	0.00435129	0.000825	down	slc25a25	small calcium-binding mitochondrial carrier protein (solute carrier family 25 member 24)	This gene encodes a calcium-binding mitochondrial carrier protein that functions as a protein transporter. It shuttles metabolites, nucleotides and cofactors through the mitochondrial membrane and thereby connects and/or regulates cytoplasm and matrix functions.	GO:0016020|GO:0005739|GO:0006810|GO:0015858
CUST_15896_PI416070213,CUST_15897_PI416070213,CUST_15895_PI416070213|2586	cDN29P0002F01.F.ab1	2.25271	0.00137972	0.000115	up	ndc80	kinetochore protein ndc80 homolog	Essential component of the mitotic checkpoint, which prevents cells from prematurely exiting mitosis.	GO:0000775|GO:0007067|GO:0051301
CUST_4059_PI416070213,CUST_4058_PI416070213,CUST_4057_PI416070213|2353	SeabassC-CL2505Contig1	3.03676	0.000343	3.79e-06	up	kntc1	Kinetochore associated 1 protein	This gene encodes a protein that is one of the many involved in mechanisms to ensure proper chromosome segregation during cell division.	GO:0005515|GO:0000278|GO:0007067|GO:0008608
CUST_14778_PI416070213,CUST_14777_PI416070213,CUST_14776_PI416070213|185	cDN28P0001P15.F.ab1	2.6226	0.000412	7.86e-06	down	adamts1	ADAM metallopeptidase with thrombospondin type 1	This gene encodes a member of the ADAMTS (a disintegrin and metalloproteinase with thrombospondin motif) protein family.The expression of this gene may be associated with various inflammatory processes.	GO:0030199|GO:0051605|GO:0043588|GO:0008233|GO:0030324|GO:0008270|GO:0007283|GO:0005578|GO:0016485
CUST_19882_PI416070213,CUST_19883_PI416070213,CUST_19884_PI416070213|4676	cDN33P0003M03.F.ab1	2.35259	0.000687	2.91e-05	up	u2af35	splicing factor U2AF35	Plays a critical role in both constitutive and enhancer-dependent splicing by mediating protein-protein interactions and protein-RNA interactions required for accurate 3-splice site selection.	GO:0006366|GO:0006397
CUST_7981_PI416070213,CUST_7982_PI416070213,CUST_7983_PI416070213|3059	SeabassC-CL839Contig1	2.15477	0.000298	1.93e-06	up	gpd1	Glycerol-3-phosphate dehydrogenase 1	The encoded protein plays a critical role in carbohydrate and lipid metabolism by catalyzing the reversible conversion of dihydroxyacetone phosphate (DHAP) and reduced nicotine adenine dinucleotide (NADH) to glycerol-3-phosphate (G3P) and NAD+.	GO:0009331|GO:0046168|GO:0006116|GO:0005829|GO:0046486|GO:0006094|GO:0004367|GO:0051287|GO:0004368|GO:0005625|GO:0055114
CUST_5736_PI415922062|6363	cDN35P0002F06.F.ab1	5.42341	0.00352042	0.000579	down		unknown30
CUST_4959_PI415922062|10122	cDN32P0005D21.F.ab1	2.31376	0.000854	4.56e-05	up		unknown31
CUST_14313_PI416070213,CUST_14311_PI416070213,CUST_14312_PI416070213|625	cDN27P0005J02.F.ab1	3.66608	0.0140629	0.00444025	down	bcan	brevican 4	Encodes a member of the lectican family of chondroitin sulfate proteoglycans, specifically expressed in the central nervous system. This protein is highly expressed in gliomas and may promote the growth and cell motility of brain tumor cells.	GO:0030246|GO:0005576|GO:0016020|GO:0005739|GO:0005730|GO:0007155
CUST_21569_PI416070213,CUST_21568_PI416070213,CUST_21570_PI416070213|1008	cDN35P0003N15.F.ab1	2.73839	0.0013365	0.00011	up	chaf1b	chromatin assembly factor 1	Required for the assembly of histone octamers onto newly-replicated DNA. Involved in reproduction.	GO:0007049|GO:0006260
CUST_6571_PI415922062|10195	SeabassC-CL3778Contig1	2.84715	0.000623	2.45e-05	up		unknown32
CUST_5035_PI416070213,CUST_5036_PI416070213,CUST_5037_PI416070213|5079	SeabassC-CL3255Contig1	2.30194	0.00492629	0.000994	up	tfrc	transferrin receptor 1a [Danio rerio]///transferrin receptor 1a	Transferrin receptor is necessary for the development of erythrocytes and the nervous system.	GO:0042541|GO:0030218|GO:0004998|GO:0035162|GO:0006879|GO:0016021|GO:0006826|GO:0006508
CUST_13722_PI416070213,CUST_13720_PI416070213,CUST_13721_PI416070213|2696	cDN27P0001I19.F.ab1	2.88689	0.000341	3.3e-06	down	lrrc17	leucine rich repeat containing 17	Involved in bone homeostasis. Acts as a negative regulator of RANKL-induced osteoclast precursor differentiation from bone marrow precursors.	GO:0005515|GO:0045671|GO:0048539
CUST_10671_PI416070213,CUST_10669_PI416070213,CUST_10670_PI416070213|4775	cDN24P0001H06.F.ab1	2.36646	0.000658	2.73e-05	up	sycp2	synaptonemal complex protein 2	Major component of the axial/lateral elements of synaptonemal complexes (SCS) during meiotic prophase. May be involved in the organization of chromatin by temporarily binding to DNA scaffold attachment regions.	GO:0007126
CUST_5466_PI415922062|7096	cDN33P0006N24.F.ab1	2.6449	0.000348	4.77e-06	up		unknown33
CUST_3469_PI415922062|6553	cDN28P0007L06.F.ab1	2.61933	0.00319993	0.000491	down		unknown34
CUST_15916_PI416070213,CUST_15917_PI416070213,CUST_15918_PI416070213|3689	cDN29P0002G19.F.ab1	2.27701	0.00149942	0.000138	up	plk4	polo-like kinase 4	This gene encodes a member of the polo family of serine/threonine protein kinases. The protein localizes to centrioles, complex microtubule-based structures found in centrosomes, and regulates centriole duplication during the cell cycle.	GO:0000278|GO:0000086
CUST_8890_PI416070213,CUST_8891_PI416070213,CUST_8892_PI416070213|2091	cDN22P0004M17.F.ab1	2.16455	0.00363712	0.00061	down	gfi1	growth factor independent 1	Encodes a zinc finger protein that functions as a transcriptional repressor. Plays a role in diverse developmental contexts, including hematopoiesis and oncogenesis. Functions along with other cofactors to control histone modifications that lead to silencing target gene promoters.	GO:0042472|GO:0007638|GO:0042491|GO:0042660|GO:0005488|GO:0009996|GO:0000083|GO:0000122
CUST_3895_PI415922062|9955	cDN30P0002K10.F.ab1	2.5033	0.00807221	0.00202689	down		unknown35
CUST_3983_PI416070213,CUST_3982_PI416070213,CUST_3984_PI416070213|5480	SeabassC-CL2461Contig1	2.18092	0.00111179	7.72e-05	up	casc5	cancer susceptibility candidate 5 (spindle assembly checkpoint)	Essential for spindle-assembly checkpoint signaling and correct chromosome alignment during mitosis. Part of the MIS12 complex, needed for kinetochore formation and chromosome segregation. Acts in coordination with CENPK to recruit the NDC80 complex to the outer kinetochore.	GO:0005515|GO:0000278|GO:0001675|GO:0006334|GO:0007067|GO:0008608
CUST_2612_PI415922062|7929	cDN27P0005A14.F.ab1	2.04091	0.00447316	0.000864	down		unknown36
CUST_2006_PI416070213|1053	SeabassC-CL1343Contig1	2.1021	0.00443351	0.000852	down	clic2	chloride intracellular channel 2	Encodes a chloride intracellular channel protein. Chloride channels are a diverse group of proteins that regulate fundamental cellular processes including stabilization of cell membrane potential, transepithelial transport, maintenance of intracellular pH, and regulation of cell volume.	GO:0006821|GO:0016020|GO:0005247|GO:0005622
CUST_3625_PI415922062|5913	cDN29P0004B12.F.ab1	2.59607	0.0179732	0.0062665	up		unknown37
CUST_6011_PI415922062|9952	SeabassC-CL1812Contig1	2.20575	0.000298	1.73e-06	up		unknown38
CUST_6477_PI415922062|10326	SeabassC-CL3436Contig1	2.7808	0.000516	1.45e-05	down		unknown39
CUST_1969_PI416070213,CUST_1971_PI416070213,CUST_1970_PI416070213|957	SeabassC-CL1328Contig1	3.03031	0.000341	3.44e-06	up	asf1b	as1lb_brare histone chaperone asf1-b (anti-silencing function protein 1-b)	Required for spermatogenesis. Histone chaperone that facilitates histone deposition and histone exchange and removal during nucleosome assembly and disassembly.	GO:0005634|GO:0016568|GO:0006333|GO:0006355
CUST_2951_PI415922062|10205	cDN28P0002B17.F.ab1	2.09891	0.000648	2.63e-05	down		unknown40
CUST_1638_PI415922062|8866	cDN26P0001A05.F.ab1	2.41018	0.00174072	0.000179	down		unknown41
CUST_8629_PI416070213,CUST_8631_PI416070213,CUST_8630_PI416070213|3366	cDN22P0003C17.F.ab1	3.65314	0.00400919	0.000725	down	nme1	nucleoside diphosphate kinase	Major role in the synthesis of nucleoside triphosphates other than ATP. Involved in cell proliferation, differentiation and development, signal transduction, G protein-coupled receptor endocytosis, and gene expression.	GO:0006241|GO:0006228|GO:0006183|GO:0004550|GO:0000166|GO:0006165
CUST_5127_PI416070213,CUST_5125_PI416070213,CUST_5126_PI416070213|688	SeabassC-CL3332Contig1	7.18501	0.000298	1.96e-06	down	klhl38	Kelch-Like Family Member 38	Involved in ubiquinitation.	GO:0005515
CUST_3223_PI416070213,CUST_3224_PI416070213,CUST_3225_PI416070213|792	SeabassC-CL2029Contig1	2.1328	0.000908	5.25e-05	up	ctsk	cathepsin k///cathepsin K [Danio rerio]	Cathepsins are a group of lysosomal proteases that have a key role in cellular protein turnover.The main function of cathepsins is protein recycling within the lysosome but they are also known to be involved in a range of other physiological roles, as well as pathological processes.	GO:0008234
CUST_11654_PI416070213,CUST_11655_PI416070213,CUST_11653_PI416070213|938	cDN25P0001B15.F.ab1	2.06601	0.000896	5.13e-05	up	mad2l1bp	Mitotic arrest deficient-like 1 (mad2l1) binding protein	May function to silence the spindle checkpoint and allows mitosis to proceed through anaphase by binding MAD2L1 after it has become dissociated from the MAD2L1-CDC20 complex.	GO:0005515|GO:0007093|GO:0007096
CUST_1932_PI415922062|8614	cDN26P0003J24.F.ab1	2.45381	0.00336541	0.000533	down		unknown42
CUST_21041_PI416070213,CUST_21042_PI416070213,CUST_21040_PI416070213|125	cDN34P0004I11.F.ab1	2.00886	0.000769	3.7e-05	up	ppef1	Protein Phosphatase, EF-Hand Calcium Binding Domain 1	This gene encodes a member of the serine/threonine protein phosphatase.	GO:0007603|GO:0016056|GO:0050906
CUST_6275_PI415922062|7323	SeabassC-CL2826Contig1	2.41558	0.000469	1.17e-05	down		unknown43
CUST_4445_PI415922062|9469	cDN31P0003E06.F.ab1	4.79151	0.00196511	0.000218	down		unknown44
CUST_8299_PI416070213,CUST_8300_PI416070213,CUST_8301_PI416070213|894	SeabassC-CL995Contig1	2.32271	0.000298	2.06e-06	up	cenph	centromere protein H	Component of the CENPA-NAC (nucleosome-associated) complex, a complex that plays a central role in assembly of kinetochore proteins, mitotic progression and chromosome segregation.	GO:0005515|GO:0043515|GO:0000087|GO:0000236|GO:0000278|GO:0007059
CUST_13989_PI416070213,CUST_13987_PI416070213,CUST_14055_PI416070213,CUST_13988_PI416070213,CUST_14053_PI416070213,CUST_14054_PI416070213|702	cDN27P0003L03.F.ab1///cDN27P0003D16.F.ab1	2.54186	0.00149679	0.000137	down	camk2d	calcium calmodulin-dependent protein kinase type ii delta-b chain	Calcium/calmodulin-dependent protein kinase involved in the regulation of Ca(2+) homeostasis and excitation-contraction coupling in heart by targeting ion channels, transporters and accessory proteins involved in Ca(2+) uptake and release, and Na(+) and K(+) channel transport.	GO:0004683|GO:0005516|GO:0006468|GO:0000166|GO:0004860|GO:0008427|GO:0019901
CUST_12603_PI416070213,CUST_12602_PI416070213,CUST_12601_PI416070213|4974	cDN25P0006A09.F.ab1	3.51455	0.000469	1.14e-05	up	trip13	thyroid hormone receptor interactor 13	Plays a key role in chromosome recombination and chromosome structure development during meiosis. Required in early steps in meiotic recombination that leads to non-crossovers pathways.	GO:0001673|GO:0000166|GO:0005515|GO:0005524|GO:0000239|GO:0007131|GO:0001556
CUST_4889_PI416070213,CUST_4888_PI416070213,CUST_4890_PI416070213|5223	SeabassC-CL3140Contig1	2.09073	0.00131264	0.000107	up	serinc2	serine incorporator 2	Encodes a transmembrane protein that facilitates the incorporation of serine into phosphatidylserine and sphingolipids.	GO:0006658|GO:0051347
CUST_5737_PI415922062|8557	cDN35P0002F24.F.ab1	3.65323	0.00039	7.11e-06	down		unknown45
CUST_4684_PI415922062|9239	cDN31P0006G02.F.ab1	2.03088	0.000347	3.91e-06	up		unknown46
CUST_19124_PI416070213,CUST_19123_PI416070213,CUST_19125_PI416070213|1269	cDN32P0004N12.F.ab1	2.9757	0.00976226	0.00265529	down	cyp26a1	cytochrome P450 26A1	Acts on retinoids, including all-trans-retinoic acid (RA), with both 4-hydroxylation and 18-hydroxylation activities. This enzyme regulates the cellular level of retinoic acid by promoting its degradation in both embryonic and adult tissues.	GO:0005792|GO:0048854|GO:0042574|GO:0048384|GO:0042221|GO:0005506|GO:0021661|GO:0014032|GO:0009055|GO:0008401|GO:0016020|GO:0001568|GO:0020037|GO:0021797|GO:0042573|GO:0001756|GO:0005783|GO:0055114
CUST_6508_PI415922062|5845	SeabassC-CL3550Contig1	2.88852	0.00323407	0.000499	down		unknown47
CUST_12551_PI416070213,CUST_12550_PI416070213,CUST_12552_PI416070213|1921	cDN25P0005L03.F.ab1	2.85895	0.00377165	0.00065	down	olf186-F	Olf186-F	Involved in the positive regulation of NFAT protein import into the nucleus.	GO:0051533|GO:0032236|GO:0016021|GO:0015279
CUST_6289_PI415922062|10622	SeabassC-CL2884Contig1	2.95384	0.000904	5.2e-05	down		unknown48
CUST_15546_PI416070213,CUST_15545_PI416070213,CUST_15544_PI416070213|5442	cDN28P0007E16.F.ab1	2.20017	0.00034	3.17e-06	up	wdr18	wd repeat domain 18	This gene encodes a member of the WD repeat protein family. Members of this family are involved in a variety of cellular processes, including cell cycle progression, signal transduction, apoptosis, and gene regulation.	GO:0016469|GO:0007049|GO:0007165
CUST_10442_PI416070213,CUST_10443_PI416070213,CUST_10441_PI416070213|3837	cDN23P0007F03.F.ab1	2.21874	0.000425	8.7e-06	up	ptges3 (p23)	prostaglandin E synthase 3 (cytosolic)	Enzyme involved in eicosanoid and glutathione metabolism. It generates prostaglandin E. Is a component of the progesterone receptor complex.	GO:0050220|GO:0007165
CUST_2637_PI415922062|9795	cDN27P0005E19.F.ab1	3.24633	0.00229176	0.000284	down		unknown49
CUST_780_PI416070213,CUST_778_PI416070213,CUST_779_PI416070213|3503	cDN28P0005B21.F.ab1	2.12569	0.0033927	0.000542	down	sqt	squint	Nodal-related gene involved in patterning and the formation of mesoderm and endoderm in vertebrate embryos.
CUST_3274_PI415922062|9457	cDN28P0005K08.F.ab1	2.6542	0.000356	5.24e-06	down		unknown50
CUST_2443_PI415922062|8204	cDN27P0002K01.F.ab1	2.28596	0.000431	9.17e-06	up		unknown51
CUST_11954_PI416070213,CUST_11955_PI416070213,CUST_11953_PI416070213|3467	cDN25P0002I22.F.ab1	2.36777	0.000348	4.01e-06	up	p23	Prostaglandin E Synthase 3 (Cytosolic)	Enzyme involved in eicosanoid and glutathione metabolism. It generates prostaglandin E. Is a component of the progesterone receptor complex.	GO:0000723|GO:0001516|GO:0007165
CUST_3675_PI415922062|9139	cDN29P0005B10.F.ab1	2.49932	0.000258	3.67e-07	up		unknown52
CUST_14067_PI416070213,CUST_14065_PI416070213,CUST_14066_PI416070213|5217	cDN27P0003M04.F.ab1	3.26956	0.000611	2.32e-05	down	tppp3	tubulin polymerization-promoting protein family member 3	Binds tubulin and has microtubule bundling activity. May play a role in cell proliferation and mitosis.	GO:0001578|GO:0046785
CUST_12776_PI416070213,CUST_12777_PI416070213,CUST_12775_PI416070213|1048	cDN26P0001B20.F.ab1	2.22205	0.00305318	0.000453	up	cpsf3	cleavage and polyadenylation specific factor 3	Component of the cleavage and polyadenylation specificity factor (CPSF) complex that plays a key role in pre-mRNA 3-end formation.	GO:0003723|GO:0005515|GO:0006378|GO:0006379
CUST_3442_PI415922062|10620	cDN28P0007H01.F.ab1	3.83262	0.000995	6.32e-05	up		unknown53
CUST_3128_PI415922062|9579	cDN28P0003P23.F.ab1	2.38048	0.000749	3.52e-05	down		unknown54
CUST_5991_PI415922062|5679	SeabassC-CL1737Contig1	2.81333	0.000717	3.21e-05	up		unknown55
CUST_6830_PI415922062|9252	SeabassC-CL507Contig2	3.25229	0.000414	7.98e-06	down		unknown56
CUST_5915_PI415922062|6521	SeabassC-CL1473Contig1	2.30005	0.000436	9.35e-06	up		unknown57
CUST_7884_PI416070213,CUST_7883_PI416070213,CUST_7882_PI416070213|5515	SeabassC-CL798Contig1	2.45534	0.000165	8.03e-08	up	yrdc	yrdC domain containing	Involved in protein binding.	GO:0051051|GO:0005515
CUST_1742_PI415922062|7283	cDN26P0001O13.F.ab1	2.1771	0.000516	1.46e-05	up		unknown58
CUST_15732_PI416070213,CUST_15731_PI416070213,CUST_15730_PI416070213|1030	cDN29P0001F21.F.ab1	2.0484	0.000431	9.2e-06	up	ap2s1	clathrin-associated protein 17	Component of the adaptor protein complex 2 (AP-2) involved in cargo selection and vesicle formation. AP-2 is involved in clathrin-dependent endocytosis in which cargo proteins are incorporated into vesicles surrounded by clathrin, which are destined for fusion with the early endosome.	GO:0048268|GO:0030100|GO:0008565|GO:0006886|GO:0005515|GO:0050690|GO:0005829|GO:0030122|GO:0005215|GO:0006810
CUST_3477_PI415922062|6440	cDN28P0007L21.F.ab1	2.14432	0.000258	3.06e-07	down		unknown59
CUST_14253_PI416070213,CUST_14251_PI416070213,CUST_14252_PI416070213|2692	cDN27P0005B05.F.ab1	3.2695	0.0014819	0.000134	down	lox	lysil oxidase protein	Responsible for the post-translational oxidative deamination of peptidyl lysine residues in precursors to fibrous collagen and elastin.	GO:0005507|GO:0055114
CUST_6286_PI416070213,CUST_6288_PI416070213,CUST_6287_PI416070213|2158	SeabassC-CL4120Contig1	2.60079	0.00370037	0.00063	up	hsf2bp	heat shock transcription factor 2 binding protein	May be involved in modulating HSF2 activation in testis.	GO:0007283|GO:0005488
CUST_2089_PI415922062|6555	cDN26P0005A08.F.ab1	2.09769	0.00123103	9.33e-05	down		unknown60
CUST_6349_PI415922062|7867	SeabassC-CL3068Contig1	2.56411	0.00136562	0.000114	down		unknown61
CUST_3003_PI415922062|8164	cDN28P0002K16.F.ab1	2.60071	0.00044	9.87e-06	down		unknown62
CUST_5247_PI415922062|10913	cDN33P0004C05.F.ab1	2.22815	0.00704349	0.00166943	down		unknown63
CUST_18710_PI416070213,CUST_18711_PI416070213,CUST_18709_PI416070213|5157	cDN32P0002D10.F.ab1	2.10929	0.00282366	0.000394	down	pnpla2	patatin-like phospholipase domain containing 2	May play an important role in energy homeostasis.	GO:0016042|GO:0016787
CUST_4859_PI415922062|9473	cDN32P0003C08.F.ab1	3.54877	0.000506	1.32e-05	up		unknown64
CUST_6031_PI415922062|8354	SeabassC-CL1882Contig1	2.07762	0.00405331	0.000738	down		unknown65
CUST_4479_PI415922062|8885	cDN31P0003K20.F.ab1	2.00946	0.00154475	0.000145	down		unknown66
CUST_2889_PI416070213,CUST_2888_PI416070213,CUST_2887_PI416070213|3301	SeabassC-CL1854Contig1	2.05406	0.000506	1.33e-05	up	nolc1	nuclear and coiled-body phosphoprotein	It may play a role in the maintenance of the fundamental structure of the fibrillar center and dense fibrillar component in the nucleolus.	GO:0000166|GO:0005515|GO:0005524|GO:0007049|GO:0007067
CUST_3864_PI415922062|9362	cDN30P0002D11.F.ab1	5.87292	0.000298	1.6e-06	up		unknown67
CUST_5907_PI415922062|10610	SeabassC-CL1436Contig1	2.1364	0.000749	3.5e-05	down		unknown68
CUST_1541_PI415922062|10897	cDN25P0005I15.F.ab1	3.63202	0.00044	9.91e-06	up		unknown69
CUST_3367_PI415922062|9638	cDN28P0006M11.F.ab1	2.42971	0.00524265	0.00108791	up		unknown70
CUST_6600_PI415922062|6954	SeabassC-CL3886Contig1	2.21515	0.000837051	4.36488e-05	down		unknown71
CUST_16853_PI416070213,CUST_16852_PI416070213,CUST_16854_PI416070213|886	cDN30P0002C04.F.ab1	2.61864	0.000855168	4.5872e-05	down	crabp1	retinoic acid-binding protein 1 (cellular)	Encodes a specific binding protein for a vitamin A family member and is thought to play an important role in RA-mediated differentiation and proliferation processes. It may contribute to vitamin A-directed differentiation in epithelial tissue.	GO:0008289|GO:0005215|GO:0016918|GO:0005737|GO:0019841|GO:0006810
CUST_2500_PI415922062|8108	cDN27P0003H04.F.ab1	2.5974	0.00139562	0.000117849	down		unknown72
CUST_4422_PI415922062|7090	cDN31P0002P03.F.ab1	2.32802	0.00111489	7.82338e-05	down		unknown73
CUST_3761_PI415922062|9487	cDN29P0006H22.F.ab1	7.32357	0.00236979	0.000299975	up		unknown74
CUST_2445_PI415922062|10040	cDN27P0002K17.F.ab1	2.17055	0.00747661	0.0018138	down		unknown75
CUST_4084_PI415922062|9999	cDN30P0005A18.F.ab1	4.29354	0.00198227	0.000220984	down		unknown76
CUST_4469_PI415922062|6863	cDN31P0003J04.F.ab1	2.00877	0.00419603	0.000779778	down		unknown77
CUST_6431_PI415922062|8098	SeabassC-CL3303Contig1	2.73355	0.0025743	0.000341951	down		unknown78
CUST_3499_PI415922062|6128	cDN29P0001A03.F.ab1	2.79963	0.00035975	5.9517e-06	down		unknown79
CUST_5761_PI415922062|7047	cDN35P0004N09.F.ab1	2.22802	0.000426511	8.91189e-06	down		unknown80
CUST_2326_PI415922062|5694	cDN27P0001B09.F.ab1	2.0089	0.000527731	1.55148e-05	up		unknown81
CUST_6742_PI415922062|9959	SeabassC-CL4398Contig1	2.17274	0.000339626	3.09045e-06	down		unknown82
CUST_3796_PI416070213,CUST_3798_PI416070213,CUST_3797_PI416070213|987	SeabassC-CL233Contig1	2.57004	0.00126824	0.0001002	down	q2laq1	chemokine CC-like protein	Involved in multiple roles of the immune response.	GO:0006955
CUST_6699_PI415922062|7124	SeabassC-CL4267Contig1	2.9209	0.000855888	4.60086e-05	up		unknown83
CUST_624_PI416070213,CUST_622_PI416070213,CUST_623_PI416070213|3789	cDN26P0006L11.F.ab1	2.0158	0.000297861	9.88678e-07	down	actb	beta-actin	Actins are highly conserved proteins that are involved in cell motility, structure, and integrity.	GO:0006928|GO:0007018
CUST_2632_PI415922062|9765	cDN27P0005E01.F.ab1	2.72757	0.000334849	2.54037e-06	down		unknown84
CUST_3798_PI415922062|8344	cDN30P0001E11.F.ab1	4.01215	0.000957679	5.82859e-05	up		unknown85
CUST_5093_PI415922062|6711	cDN33P0002A10.F.ab1	2.64754	0.000890531	5.06983e-05	down		unknown86
CUST_1534_PI415922062|10152	cDN25P0005G08.F.ab1	2.33593	0.000424557	8.52412e-06	down		unknown87
CUST_2155_PI415922062|9826	cDN26P0005I14.F.ab1	2.69769	0.000347659	4.64169e-06	down		unknown88
CUST_3421_PI415922062|10374	cDN28P0007D16.F.ab1	2.2758	0.00046863	1.16264e-05	up		unknown89
CUST_3982_PI415922062|7132	cDN30P0003K11.F.ab1	2.14423	0.000722593	3.26407e-05	up		unknown90
CUST_4289_PI415922062|8343	cDN31P0001F01.F.ab1	2.04134	0.000771246	3.72383e-05	up		unknown91
CUST_3924_PI415922062|8005	cDN30P0002P19.F.ab1	2.71223	0.000341234	3.33479e-06	down		unknown92
CUST_5447_PI415922062|10903	cDN33P0006L05.F.ab1	2.06733	0.00359725	0.00059831	down		unknown93
CUST_2425_PI415922062|7106	cDN27P0002H12.F.ab1	2.37354	0.000986546	6.2453e-05	down		unknown94
CUST_4994_PI415922062|8503	cDN32P0006E01.F.ab1	2.33538	0.000347659	4.23666e-06	down		unknown95
CUST_3898_PI415922062|10592	cDN30P0002K20.F.ab1	2.40405	0.00263683	0.000356764	down		unknown96
CUST_5767_PI415922062|9133	cDN35P0005G05.F.ab1	4.2997	0.00035975	6.19395e-06	up		unknown97
CUST_3118_PI415922062|10765	cDN28P0003N19.F.ab1	2.89365	0.000545097	1.76279e-05	up		unknown98
CUST_4092_PI415922062|9194	cDN30P0005C06.F.ab1	2.17199	0.000165275	1.41378e-07	up		unknown99
CUST_6181_PI415922062|10261	SeabassC-CL2513Contig1	2.97656	0.000361513	6.33257e-06	up		unknown100
CUST_6522_PI415922062|6228	SeabassC-CL3577Contig1	2.13006	0.000297861	7.16611e-07	down		unknown101
CUST_2357_PI415922062|10086	cDN27P0001J06.F.ab1	2.1314	0.00190985	0.000207584	up		unknown102
CUST_6253_PI415922062|10259	SeabassC-CL2735Contig1	2.05323	0.000772985	3.74052e-05	down		unknown103
CUST_1454_PI415922062|10757	cDN25P0004F23.F.ab1	2.90239	0.000297861	1.47841e-06	down		unknown104
CUST_3671_PI415922062|7447	cDN29P0004P09.F.ab1	2.19325	0.00874961	0.00227101	down		unknown105
CUST_6228_PI415922062|8043	SeabassC-CL2654Contig1	2.63067	0.000510492	1.38327e-05	up		unknown106
CUST_2934_PI415922062|8633	cDN28P0001O24.F.ab1	2.64598	0.000854414	4.55418e-05	down		unknown107
CUST_2330_PI415922062|7789	cDN27P0001C14.F.ab1	2.34413	0.00103772	6.76965e-05	down		unknown108
CUST_3301_PI415922062|8686	cDN28P0006A11.F.ab1	2.90373	0.000591149	2.10635e-05	down		unknown109
CUST_5628_PI415922062|8641	cDN34P0003E01.F.ab1	2.39346	0.0014533	0.000128901	up		unknown110
CUST_6472_PI415922062|9771	SeabassC-CL3414Contig1	2.17079	0.000790307	3.8837e-05	down		unknown111
CUST_6051_PI415922062|10727	SeabassC-CL2007Contig1	2.34277	0.00293454	0.000423493	down		unknown112
CUST_2224_PI415922062|10824	cDN26P0006B10.F.ab1	2.21465	0.000347659	4.60408e-06	up		unknown113
CUST_4012_PI415922062|9812	cDN30P0003P19.F.ab1	2.55769	0.000257699	3.92871e-07	down		unknown114
CUST_2836_PI415922062|6505	cDN27P0007K01.F.ab1	2.38735	0.000297861	1.13884e-06	up		unknown115
CUST_2311_PI415922062|6203	cDN26P0006O09.F.ab1	2.37066	0.0070683	0.00168138	down		unknown116
CUST_6140_PI415922062|5658	SeabassC-CL2385Contig1	2.06844	0.000840852	4.41947e-05	up		unknown117
CUST_2378_PI415922062|6664	cDN27P0001N17.F.ab1	2.34668	0.000411844	7.85377e-06	down		unknown118
CUST_2804_PI415922062|8813	cDN27P0007B11.F.ab1	2.6331	0.00280702	0.000390633	down		unknown119
CUST_4425_PI415922062|5794	cDN31P0002P20.F.ab1	2.09864	0.00179962	0.000190148	down		unknown120
CUST_6057_PI415922062|7954	SeabassC-CL2036Contig1	3.22441	0.000339626	3.20677e-06	down		unknown121
CUST_2628_PI415922062|6753	cDN27P0005D06.F.ab1	2.23051	0.000355999	5.5243e-06	down		unknown122
CUST_5634_PI415922062|7486	cDN34P0003G14.F.ab1	2.47907	0.000165275	1.18869e-07	down		unknown123
CUST_6206_PI415922062|5798	SeabassC-CL2582Contig1	2.19097	0.00259732	0.000348898	down		unknown124
CUST_6909_PI415922062|8364	SeabassC-CL925Contig1	2.12158	0.00045781	1.07084e-05	up		unknown125
CUST_6433_PI415922062|7448	SeabassC-CL3316Contig1	2.15634	0.0267313	0.0105339	up		unknown126
CUST_3221_PI415922062|10006	cDN28P0005A10.F.ab1	2.25094	0.00220831	0.000267035	down		unknown127
CUST_2124_PI415922062|9377	cDN26P0005E22.F.ab1	3.70749	0.00501081	0.00102044	down		unknown128
CUST_5685_PI415922062|7506	cDN34P0005K17.F.ab1	2.11492	0.00102466	6.65146e-05	up		unknown129
CUST_3344_PI415922062|7596	cDN28P0006I17.F.ab1	2.4991	0.00196168	0.000217712	down		unknown130
CUST_8137_PI416070213|5134	SeabassC-CL928Contig1	2.23134	0.000562389	1.88268e-05	up	tmem35	Transmembrane protein 35	May interact with NGFR and modulate neurite outgrowth.	GO:0008150
CUST_3816_PI415922062|5619	cDN30P0001H23.F.ab1	2.11429	0.00129889	0.000105021	up		unknown131
CUST_3748_PI415922062|6464	cDN29P0006F19.F.ab1	2.25095	0.000622239	2.38039e-05	up		unknown132
CUST_4502_PI415922062|6851	cDN31P0003O10.F.ab1	2.27536	0.000297861	6.6447e-07	up		unknown133
CUST_5922_PI415922062|7201	SeabassC-CL1504Contig1	2.82676	0.00204078	0.000231	down		unknown134
CUST_5307_PI415922062|7305	cDN33P0004O02.F.ab1	2.39688	0.00034	3.17e-06	up		unknown135
CUST_6895_PI415922062|8944	SeabassC-CL84Contig1	2.28835	0.000442	1.01e-05	down		unknown136
CUST_6514_PI415922062|6279	SeabassC-CL3557Contig1	2.62276	0.0039961	0.00072	down		unknown137
CUST_5986_PI415922062|6575	SeabassC-CL1724Contig1	2.26178	0.00079	3.88e-05	up		unknown138
CUST_5671_PI415922062|8931	cDN34P0004O22.F.ab1	3.42817	0.000546	1.77e-05	up		unknown139
CUST_3831_PI415922062|6174	cDN30P0001L16.F.ab1	2.11809	0.000349	4.87e-06	up		unknown140
CUST_2216_PI415922062|7432	cDN26P0006A18.F.ab1	2.44798	0.000298	1.57e-06	down		unknown141
CUST_3817_PI415922062|8411	cDN30P0001I02.F.ab1	2.19769	0.00196977	0.000219	down		unknown142
CUST_2093_PI415922062|6741	cDN26P0005A20.F.ab1	2.46759	0.000298	1.05e-06	up		unknown143
CUST_5092_PI415922062|7171	cDN33P0002A09.F.ab1	2.02901	0.024008	0.00916272	down		unknown144
CUST_2217_PI415922062|10316	cDN26P0006A22.F.ab1	2.08138	0.00376967	0.000648	down		unknown145
CUST_5582_PI415922062|9006	cDN34P0001M21.F.ab1	2.38987	0.00147912	0.000133	down		unknown146
CUST_2591_PI415922062|6623	cDN27P0004M10.F.ab1	2.55464	0.0116873	0.00346717	up		unknown147
CUST_3787_PI415922062|9085	cDN30P0001B01.F.ab1	2.00616	0.00850353	0.00218245	down		unknown148
CUST_2903_PI415922062|10262	cDN28P0001J05.F.ab1	2.21719	0.000298	1.89e-06	down		unknown149
CUST_4941_PI415922062|9632	cDN32P0004N03.F.ab1	2.14646	0.00111179	7.73e-05	down		unknown150
CUST_4730_PI415922062|9493	cDN31P0006M10.F.ab1	2.07047	0.00218947	0.000263	down		unknown151
CUST_6410_PI415922062|10357	SeabassC-CL3238Contig1	2.25908	0.000356	5.43e-06	up		unknown152
CUST_5509_PI415922062|9504	cDN33P0007F20.F.ab1	2.10617	0.010896	0.00313482	down		unknown153
CUST_3423_PI416070213,CUST_3421_PI416070213,CUST_3422_PI416070213|250	SeabassC-CL2140Contig1	2.65311	0.00985939	0.00269758	down	agrp2	agouti related protein 2	Plays a role in weight homeostasis. Involved in the control of feeding behavior through the central melanocortin system.	GO:0009755
CUST_7941_PI416070213,CUST_7940_PI416070213,CUST_7939_PI416070213|4356	SeabassC-CL821Contig1	2.10483	0.00936055	0.00249581	down	sgII	Secretogranin II	Involved in sorting peptide hormones into secretory vesicle. Stimulates reproductive function by increasing serum GTH-II levels in male and female goldfish.	GO:0001937|GO:0001525
CUST_20077_PI416070213,CUST_20079_PI416070213,CUST_20078_PI416070213|384	cDN33P0004N05.F.ab1	2.09095	0.00411244	0.000759	down	amh	anti-Mullerian hormone	Mediates male sexual differentiation. Involved in the onset of spermatogenesis.	GO:0001541|GO:0007267|GO:0008406
CUST_13528_PI416070213,CUST_13529_PI416070213,CUST_13530_PI416070213|1952	cDN26P0006B24.F.ab1	2.24757	0.00752139	0.00183231	down	gdap1	ganglioside-induced differentiation associated protein 1 (response to RA)	May play a role in a signal transduction pathway during neuronal development.	GO:0050662|GO:0004420|GO:0032526
CUST_12488_PI416070213,CUST_16931_PI416070213,CUST_12487_PI416070213,CUST_12489_PI416070213,CUST_16932_PI416070213,CUST_16930_PI416070213|1453	cDN25P0005F23.F.ab1///cDN30P0002M04.F.ab1	2.2045	0.00256729	0.000341	down	dmrt2	DM-related transcriptional factor Dmrt2b	Involved in sex determination. Sex determining gene in some fish species.	GO:0007548|GO:0007368
CUST_7022_PI416070213,CUST_7023_PI416070213,CUST_7021_PI416070213|4562	SeabassC-CL4624Contig1	2.1016	0.0101686	0.00282255	down	smox	Spermine oxidase	Participates in a broad range of cellular functions which include cell cycle modulation, reactive oxygen species scavenging, and the control of gene expression.	GO:0016491|GO:0007346
CUST_9151_PI416070213,CUST_14104_PI416070213,CUST_14106_PI416070213,CUST_9152_PI416070213,CUST_14105_PI416070213,CUST_9153_PI416070213|4633	cDN22P0006B08.F.ab1///cDN27P0004A18.F.ab1	4.8302	0.000946	5.69e-05	down	klf10	klf10 krueppel-like factor 10 (transforming growth factor-beta-inducible early growth response protein 1)	Plays a role in the regulation of the circadian clock. Regulates the circadian expression of genes involved in lipogenesis, gluconeogenesis, and glycolysis. May play a role in the cell cycle regulation.	GO:0048513|GO:0050794|GO:0005488|GO:0032502
CUST_12913_PI416070213,CUST_12915_PI416070213,CUST_12914_PI416070213|1161	cDN26P0001P24.F.ab1	2.05085	0.00205752	0.000234	down	cry2	cryptochrome 2a (DNA repair)	Key component in the regulation of the circadian clock and circadian rythms.	GO:0009416|GO:0009266|GO:0006281
