# Supplementary material for: Identification of conserved genes triggering puberty in European sea bass males (Dicentrarchus labrax) by microarray expression profiling
Source: BMC Genomics. 2017 Jun 5;18:441. doi: 10.1186/s12864-017-3823-2 (PMC5460432; doi:10.1186/s12864-017-3823-2)
Supplement: Supplementary file 8 — Transcription factor binding sites along the European sea bass cyp26a1 promoter sequence (1500 bp). The searchable excel file contains different columns reporting information of the family of transcription factor, information on the matrix, the position of the binding site in the sequence (start and end of the sequence), the identification of the DNA strand (+ or -), the similarity of the core and the matrix sequences and finally the sequence (excel format, .xls) (XLS 39 kb) [file 12864_2017_3823_MOESM8_ESM.xls]

## Sheet: Additional file 8
TF family information	Matrix information	Start	End	Anchor position	Strand	Core similarity	Matrix similarity	Sequence
SWI/SNF related nucleophosphoproteins with a RING finger DNA binding motif	SWI/SNF related, matrix associated, actin dependent regulator of chromatin, subfamily a, member 3	11	21	16	+	0.96	0.965	tcACATttgcg
Vertebrate TATA binding protein factor	Avian C-type LTR TATA box	24	40	32	-	0.75	0.781	tggtatgGAAGcccatt
RXR heterodimer binding sites	Bipartite binding site of VDR/RXR heterodimers, DR5 sites	38	62	50	-	0.812	0.795	atgctggttacactcAGGGcactgg
Estrogen response elements	Estrogen-related receptor alpha	65	87	76	+	0.759	0.871	agtcAAAGtcatggaattttaca
RXR heterodimer binding sites	Constitutive androstane receptor / retinoid X receptor heterodimer, DR4 sites	65	89	77	+	0.75	0.774	agtcaaAGTCatggaattttacatc
TALE homeodomain class recognizing TG motifs	Binding site for monomeric Meis1 homeodomain protein	137	153	145	-	1	0.986	cggcaacTGTCaccgtt
Peroxisome proliferator-activated receptor	PPAR/RXR heterodimers, DR1 sites	159	181	170	+	0.785	0.775	tcccaccggggtgaAGCTcaggg
Estrogen response elements	Estrogen-related receptor alpha	420	442	431	-	1	0.881	acgcAAGGttatccccgggctac
Vertebrate steroidogenic factor	SF1 steroidogenic factor 1	429	443	436	-	1	0.97	aacgCAAGgttatcc
Nuclear receptor subfamily 2 factors	Nuclear hormone receptor TR2, DR5 binding sites	486	510	498	-	1	0.771	cgggttcaaacttgGGTCagcaaag
RXR heterodimer binding sites	Retinoic acid receptor / retinoid X receptor heterodimer, DR5 sites	488	512	500	-	1	0.89	agcggGTTCaaacttgggtcagcaa
Cell cycle regulators: Cell cycle homology element	Cell cycle gene homology region (CDE/CHR tandem elements regulate cell cycle dependent repression)	498	510	504	+	1	0.955	aagtTTGAacccg
HOX - PBX complexes	Meis homeobox 1	616	632	624	+	1	0.854	aagcaGATTgatagaaa
Peroxisome proliferator-activated receptor	Peroxisome proliferator-activated receptor gamma	641	663	652	+	0.892	0.891	caagcagggggcAGAGctgaggt
DM domain-containing transcription factors	Doublesex and mab-3 related transcription factor 1	662	682	672	+	1	0.774	gttcccggccgcaTTGTtaca
DM domain-containing transcription factors	Doublesex and mab-3 related transcription factor 3	670	690	680	+	1	0.896	ccgcattgtTACActgaaaca
RXR heterodimer binding sites	VDR/RXR Vitamin D receptor RXR heterodimer, DR3 sites	703	727	715	+	0.786	0.878	gaaggaaggggattGGGGccatatc
HOX - PBX complexes	Meis homeobox 1	751	767	759	+	1	0.861	attccGATTtaaactca
RXR heterodimer binding sites	Highly conserved DR1 element selected by LXRbeta/RXR heterodimers	763	787	775	-	1	0.707	attttaaagGGTCaaacttctgagt
Nuclear receptor subfamily 2 factors	Apolipoprotein AI regulatory protein 1, NR2F2, DR1 sites	768	792	780	-	1	0.836	tttaaattttaaagGGTCaaacttc
HOX - MEIS1 heterodimers	Meis1b and Hoxa9 form heterodimeric binding complexes on target DNA	774	788	781	+	1	0.806	TGACcctttaaaatt
HOX - PBX complexes	Meis homeobox 1	824	840	832	-	1	0.88	gaaatGATTcaacctgt
SWI/SNF related nucleophosphoproteins with a RING finger DNA binding motif	SWI/SNF related, matrix associated, actin dependent regulator of chromatin, subfamily a, member 3	844	854	849	-	1	0.975	caCCATgtgga
Cell cycle regulators: Cell cycle homology element	Cell cycle gene homology region (CDE/CHR tandem elements regulate cell cycle dependent repression)	866	878	872	-	1	0.957	gcatTTGAacctg
Motif composed of binding sites for pluripotency or stem cell factors	Composed binding site for Oct4, Sox2, Nanog, Tcf3 (Tcf7l1) and Sall4b in pluripotent cells	870	888	879	+	1	0.786	ttcaaatGCATctaaatca
Vertebrate TATA binding protein factor	Mammalian C-type LTR TATA box	912	928	920	+	1	0.983	gcctaTAAAataatagg
SOX/SRY-sex/testis determinig and related HMG box factors	HMGA family of architectural transcription factors (HMGA1, HMGA2)	923	947	935	+	1	0.895	aataggaaatgAATGaatgaataaa
SOX/SRY-sex/testis determinig and related HMG box factors	HMG box-containing protein 1	930	954	942	+	1	1	aatgaatgAATGaataaactttgag
RXR heterodimer binding sites	Bipartite binding site of VDR/RXR heterodimers, DR5 sites	1100	1124	1112	+	1	0.765	gcggggcttaagccaAGGTaatgag
Vertebrate steroidogenic factor	SF1 steroidogenic factor 1	1109	1123	1116	+	1	0.958	aagcCAAGgtaatga
Estrogen response elements	Estrogen-related receptor alpha	1110	1132	1121	+	1	0.878	agccAAGGtaatgagtgtgtaaa
SOX/SRY-sex/testis determinig and related HMG box factors	SRY (sex determining region Y)-box 6	1146	1170	1158	+	1	0.988	tggcaACAAaggcgtcttgggacgc
SOX/SRY-sex/testis determinig and related HMG box factors	SRY-box containing gene 2	1162	1186	1174	-	1	0.936	ccgagACAAtggcagtgcgtcccaa
Testis-specific bHLH-Zip transcription factors	Spermatogenic Zip 1 transcription factor	1184	1194	1189	+	1	0.948	cGGAGggaacc
Peroxisome proliferator activated receptor homodimers	Pal3 motif, bound by a PPAR-gamma homodimer, IR3 sites	1183	1205	1194	-	0.755	0.692	gaaAAGGtgatggttccctccga
Peroxisome proliferator-activated receptor	Peroxisome proliferator-activated receptor gamma, DR1 sites	1193	1215	1204	-	1	0.87	atttcactgagaAAAGgtgatgg
Cell cycle regulators: Cell cycle dependent element	Cell cycle-dependent element, CDF-1 binding site (CDE/CHR tandem elements regulate cell cycle dependent repression)	1216	1228	1222	+	1	0.88	ccgcCGCGgattg
AHR-arnt heterodimers and AHR-related factors	DRE (dioxin response elements), XRE (xenobiotic response elements) bound by AHR/ARNT heterodimers	1222	1246	1234	+	1	0.966	cggattgtctGCGTgcaacaggagg
Vertebrate steroidogenic factor	Alpha (1)-fetoprotein transcription factor (FTF), liver receptor homologue-1 (LRH-1)	1260	1274	1267	-	1	0.969	gttcCAAGggccgca
SWI/SNF related nucleophosphoproteins with a RING finger DNA binding motif	SWI/SNF related, matrix associated, actin dependent regulator of chromatin, subfamily a, member 3	1272	1282	1277	-	1	0.985	cgCCATttgtt
Cell cycle regulators: Cell cycle dependent element	Cell cycle-dependent element, CDF-1 binding site (CDE/CHR tandem elements regulate cell cycle dependent repression)	1274	1286	1280	-	0.842	0.879	gcttCGCCatttg
SOX/SRY-sex/testis determinig and related HMG box factors	SRY-box containing gene 3	1268	1292	1280	+	1	0.953	ttggaaCAAAtggcgaagcaaggca
Myc associated zinc fingers	MYC-associated zinc finger protein related transcription factor	1306	1318	1312	+	1	0.893	ggaggcGGGGccg
E2F-myc activator/cell cycle regulator	E2F transcription factor 4, p107/p130-binding protein	1305	1321	1313	+	1	0.979	cggagGCGGggccgagc
SOX/SRY-sex/testis determinig and related HMG box factors	SRY (sex determining region Y)-box 9 homodimer	1330	1354	1342	-	0.8	0.782	ttcacTCAAagttcatctttaattg
Nuclear receptor subfamily 2 factors	Hepatic nuclear factor 4alpha, DR1 sites	1334	1358	1346	-	1	0.97	ttagttcactCAAAgttcatcttta
Peroxisome proliferator-activated receptor	Peroxisome proliferator-activated receptor gamma, DR1 sites	1337	1359	1348	-	1	0.843	attagttcactcAAAGttcatct
RXR heterodimer binding sites	Retinoic acid receptor / retinoid X receptor heterodimer, DR5 sites	1336	1360	1348	-	1	0.973	aattaGTTCactcaaagttcatctt
AP1, Activating protein 1	Activator protein 1	1344	1356	1350	+	1	0.878	ctttGAGTgaact
v-ERB and RAR-related orphan receptor alpha	RAR-related orphan receptor alpha2	1342	1364	1353	-	0.75	0.864	gataaattaGTTCactcaaagtt
DM domain-containing transcription factors	Doublesex and mab-3 related transcription factor 5	1370	1390	1380	-	1	0.825	gcagcctGTTAccttctcctc
Cell cycle regulators: Cell cycle dependent element	Cell cycle-dependent element, CDF-1 binding site (CDE/CHR tandem elements regulate cell cycle dependent repression)	1388	1400	1394	+	1	0.898	tgccCGCGgtctt
Vertebrate TATA binding protein factor	Mammalian C-type LTR TATA box	1405	1421	1413	+	1	0.997	gcctaTAAAagcgcagg
RXR heterodimer binding sites	Bipartite binding site of VDR/RXR heterodimers, DR5 sites	1453	1477	1465	-	1	0.784	ggagcggtgcagctcAGGTgaagct
TALE homeodomain class recognizing TG motifs	Binding site for monomeric Meis1 homeodomain protein	1481	1497	1489	+	1	0.969	aaccgccTGTCactgca
